# Supplementary material for: Potassium N,2-dichloro­benzene­sulfonamidate sesquihydrate
Source: Acta Crystallogr Sect E Struct Rep Online. 2011 Jun 11;67(Pt 7):m914. doi: 10.1107/S1600536811021891 (PMC3151921; doi:10.1107/S1600536811021891)
Supplement: Supplementary file 2 [file e-67-0m914-Isup2.hkl]

# 
# h,k,l, Fc-squared, Fo-squared, sigma(Fo-squared) and status flag 
# 
data_I
_shelx_title ' KC2 C2/C' 
_shelx_refln_list_code          4 
_shelx_F_calc_maximum      354.72 
_exptl_crystal_F_000      1176.00 
_reflns_d_resolution_high  0.8002 
 
loop_ 
 _symmetry_equiv_pos_as_xyz 
 'x, y, z' 
 '-x, y, -z+1/2' 
 'x+1/2, y+1/2, z' 
 '-x+1/2, y+1/2, -z+1/2' 
 '-x, -y, -z' 
 'x, -y, z-1/2' 
 '-x+1/2, -y+1/2, -z' 
 'x+1/2, -y+1/2, z-1/2' 
 
_cell_length_a    12.3010 
_cell_length_b     6.8277 
_cell_length_c    27.9650 
_cell_angle_alpha  90.000 
_cell_angle_beta  106.280 
_cell_angle_gamma  90.000 
 
_shelx_F_squared_multiplier     1.000 
 
loop_ 
 _refln_index_h 
 _refln_index_k 
 _refln_index_l 
 _refln_F_squared_calc 
 _refln_F_squared_meas 
 _refln_F_squared_sigma 
 _refln_observed_status 
   2   0   0    14280.72    14383.28     24.32 o 
   4   0   0    14704.52    14104.24    364.99 o 
   6   0   0    15280.57    15619.77     47.84 o 
   8   0   0    25597.10    24804.13     63.79 o 
  10   0   0     4245.35     3841.54     27.71 o 
  12   0   0     1531.59     1459.60     21.65 o 
  14   0   0      874.46      922.41     21.24 o 
   1   1   0      158.44      153.76      2.28 o 
   3   1   0    21592.80    20405.41     40.03 o 
   5   1   0    10526.23    10222.88     72.65 o 
   7   1   0      755.67      655.51     19.98 o 
   9   1   0      156.99      144.14      9.53 o 
  11   1   0      155.48      237.17      9.28 o 
  13   1   0      338.09      419.10     11.42 o 
   0   2   0    11498.39    10881.59    143.49 o 
   2   2   0      624.13      722.86      4.24 o 
   4   2   0    16391.34    16369.01     68.70 o 
   6   2   0     1118.58     1088.27     71.81 o 
   8   2   0     4961.08     5153.27     19.56 o 
  10   2   0        8.01        9.03      6.22 o 
  12   2   0      100.74      149.41     14.07 o 
  14   2   0       10.04       -6.14     13.59 o 
   1   3   0     7180.69     7216.21    109.25 o 
   3   3   0    11147.16    11428.09     14.81 o 
   5   3   0      970.96      956.66      6.29 o 
   7   3   0     2878.00     3010.16     23.17 o 
   9   3   0     1644.24     1617.88     20.39 o 
  11   3   0     3615.41     3778.90     32.72 o 
  13   3   0      199.77      185.49     15.70 o 
   0   4   0     4911.61     4569.09     11.18 o 
   2   4   0     1389.09     1367.91     19.00 o 
   4   4   0       33.60       76.57      5.08 o 
   6   4   0     3734.58     3882.52     17.53 o 
   8   4   0      333.55      436.95     45.17 o 
  10   4   0     1280.50     1447.67     22.02 o 
  12   4   0      214.51      230.16     13.91 o 
   1   5   0     3216.07     2992.10     11.62 o 
   3   5   0     2154.83     2109.93     29.06 o 
   5   5   0      356.61      333.37     12.20 o 
   7   5   0       40.08       41.34      6.09 o 
   9   5   0      973.21     1105.81     24.01 o 
  11   5   0       23.24       13.74     14.16 o 
   0   6   0     3910.46     3559.51     25.54 o 
   2   6   0     1143.66     1120.67     25.11 o 
   4   6   0       62.61      116.13      6.62 o 
   6   6   0      761.67      772.53     10.09 o 
   8   6   0      387.26      405.41      9.21 o 
  10   6   0        4.55       43.20      9.36 o 
   1   7   0     1364.31     1364.13     13.15 o 
   3   7   0     3949.31     3886.97     19.95 o 
   5   7   0        0.17        0.52      6.31 o 
   7   7   0     1089.36     1281.58     16.65 o 
   0   8   0       71.41       90.62     11.80 o 
   2   8   0       24.68       21.60      6.40 o 
   4   8   0      853.63      911.75     28.90 o 
 -13   1   1      234.72      211.04      9.86 o 
 -11   1   1     8321.51     7941.94     59.58 o 
  -9   1   1      999.12     1080.60     60.39 o 
  -7   1   1      220.35      224.31      5.39 o 
  -5   1   1     3008.82     2435.72      6.82 o 
  -3   1   1    31643.94    31213.16    447.35 o 
  -1   1   1    26763.93    31097.46    190.12 o 
   1   1   1     2463.40     2613.19      8.44 o 
   3   1   1    28552.79    26486.95     63.72 o 
   5   1   1     1016.85     1096.31     11.34 o 
   7   1   1      396.74      455.14      6.59 o 
   9   1   1      127.43      121.91      6.79 o 
  11   1   1     1842.44     1857.17     16.22 o 
  13   1   1     1860.32     1640.41     17.15 o 
 -14   2   1       18.74       11.81     14.24 o 
 -12   2   1     1057.36     1063.64     20.64 o 
 -10   2   1        0.32        2.11      5.86 o 
  -8   2   1      461.82      424.70     23.59 o 
  -6   2   1    18535.28    18633.94    232.62 o 
  -4   2   1     1024.81     1158.94     43.15 o 
  -2   2   1     8755.41     9439.77     38.22 o 
   0   2   1     1629.53     1700.53      6.86 o 
   2   2   1    36252.26    33813.94    283.88 o 
   4   2   1    11511.21    12182.57     30.90 o 
   6   2   1     1438.09     1604.41     12.06 o 
   8   2   1      240.29      273.53      6.47 o 
  10   2   1      502.09      491.26     24.46 o 
  12   2   1     2841.44     2806.89     29.90 o 
  14   2   1      497.40      484.47     17.53 o 
 -13   3   1      742.25      703.97     18.73 o 
 -11   3   1     6652.07     6987.57     43.02 o 
  -9   3   1     2361.77     2355.34     23.83 o 
  -7   3   1     9011.25     8947.55     38.05 o 
  -5   3   1     3257.15     3109.30     27.21 o 
  -3   3   1    51216.45    49885.47    241.83 o 
  -1   3   1      919.72     1120.97     10.82 o 
   1   3   1     7236.68     6952.89     67.40 o 
   3   3   1    10574.87     9960.65     19.50 o 
   5   3   1       56.50       60.54      2.96 o 
   7   3   1     1879.92     1748.21     18.54 o 
   9   3   1      855.97      852.31     16.58 o 
  11   3   1      101.01      156.26     14.12 o 
  13   3   1      532.20      643.41     20.11 o 
 -12   4   1        0.32       -0.54     13.51 o 
 -10   4   1      668.41      696.38     16.80 o 
  -8   4   1     6402.58     6578.01    166.94 o 
  -6   4   1     7962.65     8048.63     37.82 o 
  -4   4   1     3656.83     3622.85     36.62 o 
  -2   4   1     2017.06     2049.40     33.60 o 
   0   4   1    33378.55    31493.00     77.97 o 
   2   4   1      177.57      172.69      3.97 o 
   4   4   1     6904.90     7021.32     63.68 o 
   6   4   1     1508.85     1720.78     24.08 o 
   8   4   1     2349.65     2223.61     23.14 o 
  10   4   1      522.70      513.22     15.95 o 
  12   4   1      139.31      149.34     14.85 o 
 -11   5   1      143.06      137.62      9.44 o 
  -9   5   1     1368.62     1518.39     44.44 o 
  -7   5   1      632.15      684.36     18.89 o 
  -5   5   1      426.65      450.97     11.14 o 
  -3   5   1     2265.87     2124.85     25.54 o 
  -1   5   1      358.12      312.57      5.83 o 
   1   5   1     2104.51     1953.67      9.50 o 
   3   5   1      534.41      551.29      7.32 o 
   5   5   1     4278.85     4365.99     18.54 o 
   7   5   1      182.01      149.08      7.03 o 
   9   5   1      359.57      411.47     24.26 o 
  11   5   1        0.08       -8.18      8.18 o 
 -10   6   1     1758.34     2162.25     26.80 o 
  -8   6   1     1151.71     1160.16     15.16 o 
  -6   6   1      242.98      290.12     21.65 o 
  -4   6   1     3538.36     3624.51     17.96 o 
  -2   6   1     1969.40     2081.41     11.79 o 
   0   6   1     5748.23     5468.48     29.05 o 
   2   6   1      227.55      221.25      9.75 o 
   4   6   1     1840.02     1983.24     53.92 o 
   6   6   1       58.65       58.78     11.45 o 
   8   6   1      371.30      398.30      9.14 o 
  10   6   1       50.83       59.73      8.38 o 
  -7   7   1     1802.74     2112.23     58.03 o 
  -5   7   1       80.41       60.57      6.64 o 
  -3   7   1        1.06       66.00     10.52 o 
  -1   7   1        6.31       30.49      6.10 o 
   1   7   1      855.49      874.25     18.68 o 
   3   7   1      139.86      181.36     17.23 o 
   5   7   1      268.38      274.25      7.93 o 
   7   7   1       99.76      131.34     10.43 o 
  -4   8   1       28.94       28.36      6.83 o 
  -2   8   1      206.28      239.40      7.98 o 
   0   8   1     1428.63     1421.91     24.94 o 
   2   8   1      860.59      874.98     27.13 o 
   4   8   1      102.91      131.58     10.63 o 
 -14   0   2     6648.64     6915.45     46.74 o 
 -12   0   2       85.78      122.26     11.08 o 
 -10   0   2     1262.21     1283.82     17.19 o 
  -8   0   2    10125.22     9764.66     37.83 o 
  -6   0   2    23431.61    23385.30    158.14 o 
  -4   0   2      835.27      985.66      8.30 o 
  -2   0   2     7761.33     8830.90     18.08 o 
   2   0   2     3568.35     3853.85      9.00 o 
   4   0   2      297.76      310.41     62.62 o 
   6   0   2     4098.32     4536.55     70.13 o 
   8   0   2      977.30      845.45     13.14 o 
  10   0   2     8241.71     7402.87     39.46 o 
  12   0   2      197.72      133.53     13.09 o 
  14   0   2       79.96       55.60     13.84 o 
 -13   1   2      717.84      710.75     13.06 o 
 -11   1   2     3050.57     3003.94     18.83 o 
  -9   1   2    17162.10    16869.92     42.58 o 
  -7   1   2     6761.85     6692.90    149.88 o 
  -5   1   2     5092.85     5269.50     16.95 o 
  -3   1   2    33256.53    36195.73    948.89 o 
  -1   1   2     9710.68    11415.79     68.02 o 
   1   1   2    18390.88    17080.25     26.67 o 
   3   1   2    25434.62    25236.52    200.09 o 
   5   1   2     6553.71     6883.38     27.14 o 
   7   1   2     1823.60     1796.34     18.23 o 
   9   1   2     1328.12     1328.24     29.10 o 
  11   1   2     1500.29     1408.67     14.66 o 
  13   1   2      135.13      170.08     10.54 o 
 -14   2   2      880.10      911.83     21.30 o 
 -12   2   2      549.56      584.33     11.25 o 
 -10   2   2     1212.52     1174.27     37.18 o 
  -8   2   2      182.95      210.68      6.21 o 
  -6   2   2     2981.11     3072.68    226.79 o 
  -4   2   2     7414.22     7885.97     64.38 o 
  -2   2   2     9241.89     9542.83     47.74 o 
   0   2   2     2384.20     2432.54     17.19 o 
   2   2   2     1631.02     1578.51     46.81 o 
   4   2   2     4281.80     4531.34    127.88 o 
   6   2   2      194.16      169.29      3.88 o 
   8   2   2        1.13       -2.83      4.83 o 
  10   2   2      128.21      129.99      7.66 o 
  12   2   2      762.57      754.89     18.21 o 
  14   2   2        0.07       23.77     13.80 o 
 -13   3   2      404.57      513.38     18.83 o 
 -11   3   2     1681.49     1966.61     24.63 o 
  -9   3   2       40.93       41.86     10.71 o 
  -7   3   2     3284.91     3421.41     30.49 o 
  -5   3   2        0.24        6.88      3.42 o 
  -3   3   2     8022.93     8715.07     50.87 o 
  -1   3   2     2286.18     2437.67     27.42 o 
   1   3   2      508.52      543.88      7.66 o 
   3   3   2     1810.57     1709.06     12.42 o 
   5   3   2     3603.42     3770.76     41.37 o 
   7   3   2     1350.45     1401.49     17.28 o 
   9   3   2     1058.00     1053.39     17.93 o 
  11   3   2      135.09      166.85     12.68 o 
  13   3   2      266.34      343.71     16.63 o 
 -12   4   2       19.41       17.50     11.85 o 
 -10   4   2      223.03      242.43     12.86 o 
  -8   4   2     5114.15     5463.42    154.20 o 
  -6   4   2     3403.05     3400.09     16.26 o 
  -4   4   2      943.68      898.61     15.77 o 
  -2   4   2        1.65        8.56      2.12 o 
   0   4   2     6955.27     6669.68     38.67 o 
   2   4   2    19669.86    19213.00     29.51 o 
   4   4   2      771.51      731.74      6.93 o 
   6   4   2     1486.85     1518.49      9.23 o 
   8   4   2       13.23       16.30      9.59 o 
  10   4   2     1618.23     1625.11     22.83 o 
  12   4   2      144.20      118.97     14.09 o 
 -11   5   2      206.53      184.84      9.46 o 
  -9   5   2     2391.90     2583.73     57.53 o 
  -7   5   2       71.37       43.99      6.10 o 
  -5   5   2      384.36      442.23     11.29 o 
  -3   5   2     2478.74     2410.41     13.06 o 
  -1   5   2      272.14      248.62      5.75 o 
   1   5   2      518.61      509.70      6.90 o 
   3   5   2        3.83       28.01      6.14 o 
   5   5   2       58.23      129.86      8.08 o 
   7   5   2      822.18      812.06     25.71 o 
   9   5   2      583.97      639.62     19.37 o 
  11   5   2       54.23       45.16      8.77 o 
 -10   6   2        5.09       32.55      7.89 o 
  -8   6   2       59.21       81.00      6.72 o 
  -6   6   2     2884.37     2994.50     18.79 o 
  -4   6   2        5.92        9.69      6.17 o 
  -2   6   2       21.41       30.76      4.52 o 
   0   6   2      607.77      615.55     19.81 o 
   2   6   2        9.02       16.34      5.14 o 
   4   6   2     1007.29     1097.71     11.10 o 
   6   6   2      728.58      736.98     10.43 o 
   8   6   2      234.42      254.35      8.31 o 
  10   6   2      353.41      428.22     11.19 o 
  -7   7   2     1846.36     1999.77     43.57 o 
  -5   7   2      201.45      194.36      7.29 o 
  -3   7   2     1057.64     1045.12     11.52 o 
  -1   7   2     2180.03     2060.31     15.09 o 
   1   7   2      503.08      481.63     25.42 o 
   3   7   2     1201.17     1264.21     16.08 o 
   5   7   2      439.42      461.96      9.49 o 
   7   7   2      199.95      235.31     15.91 o 
  -4   8   2        1.44        3.63     11.68 o 
  -2   8   2      554.96      534.03     11.63 o 
   0   8   2        4.00       24.57      7.60 o 
   2   8   2      642.10      642.75     10.36 o 
   4   8   2      452.33      474.61     28.24 o 
 -13   1   3      605.33      573.10     24.12 o 
 -11   1   3     1429.54     1437.62     18.46 o 
  -9   1   3      193.29      268.29     18.94 o 
  -7   1   3     2332.50     2500.78     70.99 o 
  -5   1   3       70.99      171.27     11.97 o 
  -3   1   3      781.88      860.98      4.82 o 
  -1   1   3     7468.06     8283.61     34.49 o 
   1   1   3     2051.89     2260.79      9.28 o 
   3   1   3      771.01      651.45     18.46 o 
   5   1   3      470.00      313.81      7.90 o 
   7   1   3       35.73       58.04     10.69 o 
   9   1   3      697.13      623.28     23.12 o 
  11   1   3      575.64      591.30     27.27 o 
  13   1   3      769.39      744.67     20.18 o 
 -14   2   3      476.20      485.44     18.49 o 
 -12   2   3     4312.63     3965.09     44.36 o 
 -10   2   3     1296.66     1297.44     27.74 o 
  -8   2   3     3141.14     3205.27     42.44 o 
  -6   2   3     6410.07     6308.21    172.24 o 
  -4   2   3      219.27      190.38      3.31 o 
  -2   2   3    10853.67    10127.56     60.93 o 
   0   2   3     6049.26     6417.07     14.23 o 
   2   2   3      453.78      511.50     13.70 o 
   4   2   3    20805.70    20305.57     28.16 o 
   6   2   3     1870.48     1764.17     24.36 o 
   8   2   3        4.47        0.11      4.81 o 
  10   2   3     2274.10     2180.41     24.26 o 
  12   2   3      958.79      996.07     20.91 o 
 -13   3   3      796.91      803.87     19.40 o 
 -11   3   3     1387.98     1523.39     21.73 o 
  -9   3   3      251.57      252.54     11.75 o 
  -7   3   3      251.65      234.66      6.85 o 
  -5   3   3     1927.50     1665.31     20.97 o 
  -3   3   3      581.88      581.94     13.15 o 
  -1   3   3     1764.08     1500.01     21.94 o 
   1   3   3     9333.66     8667.50     63.56 o 
   3   3   3     4126.13     4090.21     35.85 o 
   5   3   3    10886.22    11791.89     39.25 o 
   7   3   3     3615.24     3418.98     75.06 o 
   9   3   3      423.58      420.62     13.62 o 
  11   3   3        4.64        7.17     12.03 o 
  13   3   3     2282.74     2177.64     29.70 o 
 -12   4   3      340.33      355.99     16.42 o 
 -10   4   3     1060.06     1094.06     18.40 o 
  -8   4   3      384.52      475.60      9.74 o 
  -6   4   3        2.98       45.79     23.66 o 
  -4   4   3      440.39      444.64      6.00 o 
  -2   4   3       27.40        7.94      1.97 o 
   0   4   3     1208.37     1283.44      8.45 o 
   2   4   3     3016.06     2804.95     23.59 o 
   4   4   3       34.39       42.37      3.82 o 
   6   4   3        9.50       16.84      5.33 o 
   8   4   3      180.71      130.54     10.60 o 
  10   4   3     1532.05     1485.24     22.39 o 
  12   4   3        1.42      -10.06     11.87 o 
 -11   5   3        0.70      -10.84     10.84 o 
  -9   5   3     3505.25     3585.83     61.85 o 
  -7   5   3     1183.03     1143.71     15.56 o 
  -5   5   3     5138.13     5331.91     57.57 o 
  -3   5   3      740.79      783.95     23.98 o 
  -1   5   3     2476.14     2451.31     18.17 o 
   1   5   3     2164.69     2050.02      9.73 o 
   3   5   3     1895.11     1675.27     14.85 o 
   5   5   3     5851.47     5855.39     43.75 o 
   7   5   3      467.67      478.76      9.08 o 
   9   5   3       25.33       42.03      7.71 o 
  11   5   3      236.35      276.57     18.03 o 
 -10   6   3      208.08      227.50     23.31 o 
  -8   6   3        1.68       13.24      6.33 o 
  -6   6   3      162.36      197.73      7.23 o 
  -4   6   3      118.09      118.28      8.13 o 
  -2   6   3      485.79      489.96     16.29 o 
   0   6   3       15.66        6.93      4.99 o 
   2   6   3     1947.24     1771.78     13.29 o 
   4   6   3     1603.96     1837.08     13.66 o 
   6   6   3      183.75      191.85      7.58 o 
   8   6   3      576.76      645.01     11.03 o 
  10   6   3      213.49      258.15     10.11 o 
  -7   7   3      223.64      295.18      8.99 o 
  -5   7   3      318.34      328.62      8.59 o 
  -3   7   3       14.54       19.09      5.56 o 
  -1   7   3      664.90      674.44      9.26 o 
   1   7   3      272.56      284.41     21.08 o 
   3   7   3       99.88      127.26      7.00 o 
   5   7   3      226.40      225.23     15.95 o 
   7   7   3      213.71      282.53     16.15 o 
  -4   8   3      405.71      379.57      9.58 o 
  -2   8   3      247.31      252.75      8.50 o 
   0   8   3        0.97       15.09     11.07 o 
   2   8   3     1003.35     1043.86     27.80 o 
   4   8   3      502.89      572.49     15.45 o 
 -14   0   4       53.87       78.56     14.59 o 
 -12   0   4      175.33      154.74     11.56 o 
 -10   0   4      175.09      207.28     10.07 o 
  -8   0   4        1.28        5.72      6.68 o 
  -6   0   4     7418.37     7943.25     28.33 o 
  -4   0   4      721.30      857.30      7.86 o 
  -2   0   4    22202.56    25321.07    512.08 o 
   0   0   4    17987.64    18146.93     96.69 o 
   2   0   4    82824.34    62816.95   1344.01 o 
   4   0   4     6553.65     6740.61    147.92 o 
   6   0   4     6819.80     6440.95     15.66 o 
   8   0   4     2152.38     2296.09     20.27 o 
  10   0   4     3729.01     3643.09     29.35 o 
  12   0   4      453.66      340.39     15.23 o 
  14   0   4     1871.23     1805.05     28.04 o 
 -15   1   4      279.42      225.63      9.90 o 
 -13   1   4     2255.35     2327.06     18.82 o 
 -11   1   4        7.46       12.45      7.30 o 
  -9   1   4      558.32      513.86     17.77 o 
  -7   1   4     5387.41     5535.19     94.17 o 
  -5   1   4     8558.97     8819.81     39.61 o 
  -3   1   4     5337.69     6338.02    171.61 o 
  -1   1   4     1584.87     1644.58     18.61 o 
   1   1   4    43779.54    32951.57   1779.78 o 
   3   1   4       77.51       84.09      1.85 o 
   5   1   4        4.46       25.94      4.09 o 
   7   1   4    10788.62    10372.62     99.65 o 
   9   1   4      125.20      149.22     12.24 o 
  11   1   4     3708.52     3417.06     36.00 o 
  13   1   4      433.21      440.06     25.49 o 
 -14   2   4      344.24      296.09     15.48 o 
 -12   2   4      521.10      559.62     28.20 o 
 -10   2   4      892.47      945.46     33.73 o 
  -8   2   4     5447.51     5614.53     19.97 o 
  -6   2   4     1636.35     1605.28     27.39 o 
  -4   2   4      297.44      283.12     22.92 o 
  -2   2   4    20325.57    21811.58     61.15 o 
   0   2   4      182.44      185.39     14.06 o 
   2   2   4     7742.22     7965.88     32.90 o 
   4   2   4      296.53      240.83     33.80 o 
   6   2   4     2736.36     2737.51     44.68 o 
   8   2   4      249.12      215.09     13.10 o 
  10   2   4     4406.32     4133.06     32.90 o 
  12   2   4       48.40       65.27     13.16 o 
 -13   3   4      403.15      418.02     17.99 o 
 -11   3   4      255.91      279.71     13.04 o 
  -9   3   4      689.86      701.69     15.21 o 
  -7   3   4     2691.21     2742.11     27.02 o 
  -5   3   4     4096.03     4357.75     30.03 o 
  -3   3   4     5609.19     5641.10     15.83 o 
  -1   3   4     1396.62     1480.13     16.22 o 
   1   3   4     4425.57     4122.05     16.35 o 
   3   3   4     1656.66     1697.91     11.07 o 
   5   3   4     4587.46     4556.60     24.06 o 
   7   3   4       40.86       73.30      9.43 o 
   9   3   4     1113.69     1017.78     18.09 o 
  11   3   4       28.70       35.87     12.34 o 
  13   3   4      274.43      303.69     18.27 o 
 -12   4   4      824.13      911.57     20.07 o 
 -10   4   4       96.09       96.58     10.62 o 
  -8   4   4      146.34      140.86      7.10 o 
  -6   4   4     3084.06     3139.93     15.46 o 
  -4   4   4     3470.44     3492.26     25.79 o 
  -2   4   4     1068.01     1032.12      8.03 o 
   0   4   4     3324.66     3154.45     24.43 o 
   2   4   4     2450.30     2332.94     17.97 o 
   4   4   4     1298.95     1334.07      9.14 o 
   6   4   4      582.61      605.28     10.73 o 
   8   4   4      877.13      888.71     16.90 o 
  10   4   4       29.62       47.39     12.44 o 
  12   4   4      391.66      349.19     17.29 o 
 -11   5   4      142.60      152.89     13.63 o 
  -9   5   4       42.60       64.57      7.22 o 
  -7   5   4     1380.61     1463.15     15.88 o 
  -5   5   4      672.45      668.85     15.60 o 
  -3   5   4     1219.37     1139.40      9.41 o 
  -1   5   4      674.51      671.52      8.61 o 
   1   5   4     8927.87     8135.07     33.04 o 
   3   5   4      175.08      217.88     24.45 o 
   5   5   4      477.32      514.99      8.13 o 
   7   5   4     1456.75     1578.86    106.43 o 
   9   5   4       24.79       21.24      7.26 o 
  11   5   4      125.96      251.08     11.57 o 
 -10   6   4      517.90      597.30     17.48 o 
  -8   6   4      258.44      252.14      7.63 o 
  -6   6   4      565.79      634.74     12.76 o 
  -4   6   4      595.42      565.57     10.41 o 
  -2   6   4     2174.11     2100.41     34.48 o 
   0   6   4       48.12       67.31     12.02 o 
   2   6   4       12.11       13.96      5.21 o 
   4   6   4     6973.95     6926.10     25.00 o 
   6   6   4      151.85      197.91      7.32 o 
   8   6   4      443.78      487.32      9.88 o 
  -7   7   4      205.58      258.10     22.37 o 
  -5   7   4        7.48       13.59      6.30 o 
  -3   7   4      325.44      291.42      7.99 o 
  -1   7   4      586.73      553.62     19.25 o 
   1   7   4       51.06       37.04      5.81 o 
   3   7   4       15.88       10.59      6.14 o 
   5   7   4       61.42       79.88      6.91 o 
   7   7   4       48.93       42.58      7.49 o 
  -4   8   4      113.36       84.91      7.85 o 
  -2   8   4      367.60      339.27     11.86 o 
   0   8   4      441.20      477.57     15.15 o 
   2   8   4        7.04       23.20      7.66 o 
   4   8   4      277.54      282.16     25.75 o 
 -15   1   5        0.22       -2.11      8.92 o 
 -13   1   5      257.80      278.56     17.18 o 
 -11   1   5     1137.57     1036.82     13.41 o 
  -9   1   5     2792.01     2846.44     23.52 o 
  -7   1   5      638.14      720.78     22.63 o 
  -5   1   5       79.57       67.89      6.40 o 
  -3   1   5    28934.00    32864.73    215.68 o 
  -1   1   5     4464.76     4794.52     23.07 o 
   1   1   5     2417.22     2492.27     52.25 o 
   3   1   5     4441.40     4744.17     20.54 o 
   5   1   5     1260.66     1352.74     18.77 o 
   7   1   5      185.09      197.85      6.33 o 
   9   1   5      555.75      490.56      9.05 o 
  11   1   5        3.02       97.19      9.47 o 
  13   1   5       33.56       80.89     13.16 o 
 -14   2   5      351.30      330.15     16.27 o 
 -12   2   5       33.22       66.31     16.25 o 
 -10   2   5     7967.63     8016.69    161.16 o 
  -8   2   5      920.09      984.33     14.16 o 
  -6   2   5      144.86      131.52      5.94 o 
  -4   2   5     6326.53     5960.42     16.21 o 
  -2   2   5    40241.61    46413.38    195.40 o 
   0   2   5    11953.35    10834.53     27.31 o 
   2   2   5     1189.00     1262.02      7.35 o 
   4   2   5    30339.97    29727.70    561.66 o 
   6   2   5     4861.66     4767.67     64.49 o 
   8   2   5     9309.00     8845.56    279.62 o 
  10   2   5     4036.04     3755.07     32.02 o 
  12   2   5       39.23       51.60     12.20 o 
 -13   3   5        0.55        9.08     12.70 o 
 -11   3   5      894.45      951.58     17.49 o 
  -9   3   5     1751.12     1643.75     12.68 o 
  -7   3   5     3136.37     3156.17     20.35 o 
  -5   3   5       89.80       88.18      3.36 o 
  -3   3   5      192.60      319.31      3.91 o 
  -1   3   5    25391.69    26761.61    131.19 o 
   1   3   5    12304.00    11466.21     20.28 o 
   3   3   5       30.46       45.86     17.60 o 
   5   3   5      516.79      489.63      9.80 o 
   7   3   5     4394.77     4133.95     24.50 o 
   9   3   5       36.35       27.97     10.46 o 
  11   3   5     2212.23     1958.80     25.49 o 
 -12   4   5        0.11       -3.24     11.41 o 
 -10   4   5      149.60      144.71     11.02 o 
  -8   4   5     1536.51     1600.64     13.37 o 
  -6   4   5      232.14      233.64      6.28 o 
  -4   4   5     2562.92     2258.57     12.83 o 
  -2   4   5      198.67      262.30      7.23 o 
   0   4   5     1295.19     1269.17      6.64 o 
   2   4   5      297.44      351.89      9.13 o 
   4   4   5     2039.00     2031.04    127.41 o 
   6   4   5     4612.37     4733.77     36.52 o 
   8   4   5      648.74      633.90     34.05 o 
  10   4   5      613.14      581.70     16.43 o 
  12   4   5       57.71       86.12     15.73 o 
 -11   5   5      171.33      137.58      9.28 o 
  -9   5   5       23.84       55.85      6.98 o 
  -7   5   5     2918.77     2919.56     29.52 o 
  -5   5   5       31.37       31.46      5.06 o 
  -3   5   5     3713.95     3904.66     30.18 o 
  -1   5   5     2284.59     2133.57     19.37 o 
   1   5   5     3345.74     3082.57     14.32 o 
   3   5   5    13228.63    12709.96    155.83 o 
   5   5   5     1039.04     1024.21     30.70 o 
   7   5   5     5054.12     5175.65     61.39 o 
   9   5   5       16.83       35.26      7.13 o 
  11   5   5     2131.92     2362.49    106.92 o 
 -10   6   5      777.66      974.63     19.57 o 
  -8   6   5       12.39       24.12      6.38 o 
  -6   6   5      115.51      130.96      6.54 o 
  -4   6   5        9.56       17.33      5.38 o 
  -2   6   5     1583.16     1666.85     27.44 o 
   0   6   5      139.44      115.88      6.04 o 
   2   6   5      324.59      270.30      6.66 o 
   4   6   5      593.39      692.36     15.48 o 
   6   6   5       97.21      137.26      7.03 o 
   8   6   5       16.97       27.35      6.08 o 
  -7   7   5      369.21      423.75     13.98 o 
  -5   7   5      991.94     1092.30     14.60 o 
  -3   7   5       17.97       18.88      5.44 o 
  -1   7   5      105.67       88.50      6.35 o 
   1   7   5      113.77      119.57      6.15 o 
   3   7   5       14.01       11.89      6.05 o 
   5   7   5       27.17       22.87      6.14 o 
   7   7   5      438.06      514.13     12.91 o 
  -4   8   5        5.16       10.57      6.31 o 
  -2   8   5      413.46      413.82     19.08 o 
   0   8   5      542.09      624.88     16.37 o 
   2   8   5       10.87        4.32     10.90 o 
   4   8   5       69.00       96.55     11.32 o 
 -14   0   6     1150.86     1159.39     21.70 o 
 -12   0   6      295.41      289.46     13.19 o 
 -10   0   6       64.93       45.07      7.97 o 
  -8   0   6     2859.66     2953.62     20.59 o 
  -6   0   6    11594.01    12531.26     36.37 o 
  -4   0   6      336.70      314.18      5.25 o 
  -2   0   6    18522.46    22409.37    241.06 o 
   0   0   6     2066.59     2200.46     27.04 o 
   2   0   6    29988.47    27093.02    173.95 o 
   4   0   6     5305.61     5568.23     56.40 o 
   6   0   6      750.95      745.86     90.52 o 
   8   0   6     8579.11     8139.93     37.95 o 
  10   0   6     5274.41     4800.97     33.79 o 
  12   0   6       16.66       24.78     11.15 o 
 -15   1   6      231.84      201.96      9.76 o 
 -13   1   6     1507.25     1351.75     18.04 o 
 -11   1   6      627.82      619.45     10.09 o 
  -9   1   6     2307.11     2298.01     37.27 o 
  -7   1   6    15154.88    15558.53     76.79 o 
  -5   1   6      449.02      459.92      4.90 o 
  -3   1   6    89788.90   103234.42   2462.45 o 
  -1   1   6    60142.49    76021.21    464.65 o 
   1   1   6    34539.03    28660.16    412.30 o 
   3   1   6    74813.63    59399.57    580.80 o 
   5   1   6    12890.04    12183.38     55.60 o 
   7   1   6     8177.91     7831.07     51.35 o 
   9   1   6        5.35        5.95      6.65 o 
  11   1   6     5498.38     5406.04    195.55 o 
  13   1   6      272.10      314.03     16.95 o 
 -14   2   6        9.02        6.26      8.10 o 
 -12   2   6      771.15      756.03     18.69 o 
 -10   2   6     1473.68     1543.12     63.50 o 
  -8   2   6       63.05       59.82      5.29 o 
  -6   2   6        2.08       15.24      5.15 o 
  -4   2   6    16305.42    17557.03     26.33 o 
  -2   2   6      217.81      173.28      5.48 o 
   0   2   6    21155.69    19652.57    112.11 o 
   2   2   6     1380.63     1514.65     11.23 o 
   4   2   6     5314.44     4845.46     53.58 o 
   6   2   6       77.26       96.31      3.04 o 
   8   2   6     6995.08     6510.88     35.86 o 
  10   2   6     1117.86     1004.38     19.48 o 
  12   2   6      599.96      587.83     17.66 o 
 -13   3   6      674.35      727.72     18.23 o 
 -11   3   6      120.76      122.04     11.35 o 
  -9   3   6        1.60       13.56      6.13 o 
  -7   3   6      506.23      544.40     17.20 o 
  -5   3   6     2038.27     2162.56     46.76 o 
  -3   3   6        9.84       32.75      2.89 o 
  -1   3   6       57.27       85.28      3.44 o 
   1   3   6        3.45       57.41      2.87 o 
   3   3   6     3810.39     4005.77     13.70 o 
   5   3   6     3870.10     4207.85     24.35 o 
   7   3   6       70.68      100.12      6.81 o 
   9   3   6     1596.30     1472.47     21.32 o 
  11   3   6       45.80       59.73     13.11 o 
 -12   4   6       11.36        7.38     12.24 o 
 -10   4   6        9.89       27.29     13.91 o 
  -8   4   6     9377.47     9954.09     50.94 o 
  -6   4   6        9.73       32.62     10.97 o 
  -4   4   6        2.16       14.26      2.16 o 
  -2   4   6      799.39      883.22     11.98 o 
   0   4   6     6697.34     6441.81     87.03 o 
   2   4   6     3885.57     3599.78     58.70 o 
   4   4   6     2612.78     2517.49     72.25 o 
   6   4   6      173.41      190.96      7.42 o 
   8   4   6      225.63      256.66     14.88 o 
  10   4   6      158.39      189.79     13.91 o 
  12   4   6      210.49      212.95     17.47 o 
 -11   5   6        5.83       41.96      9.41 o 
  -9   5   6       39.83       47.09      6.97 o 
  -7   5   6     1312.25     1312.47     19.87 o 
  -5   5   6       55.16       74.25      5.13 o 
  -3   5   6     1023.78      985.82     12.91 o 
  -1   5   6        7.02        6.18      4.66 o 
   1   5   6     1311.95     1277.07     10.91 o 
   3   5   6     3575.30     3900.74    106.30 o 
   5   5   6      623.16      682.35     14.57 o 
   7   5   6        2.52       45.67      7.43 o 
   9   5   6      465.62      507.14     10.65 o 
 -10   6   6     2666.93     3062.28     30.54 o 
  -8   6   6       75.84       50.93      9.45 o 
  -6   6   6     1387.46     1477.47     13.78 o 
  -4   6   6      247.36      293.45      6.68 o 
  -2   6   6     2601.96     2558.68     27.43 o 
   0   6   6     2900.25     2763.78     23.12 o 
   2   6   6        0.36        1.37      5.09 o 
   4   6   6      400.82      442.45      8.08 o 
   6   6   6      981.63     1146.04     12.44 o 
   8   6   6      805.65      806.82     12.43 o 
  -7   7   6      230.53      218.44     12.99 o 
  -5   7   6       89.55      128.70      7.03 o 
  -3   7   6       33.68       41.35     10.51 o 
  -1   7   6       48.90       48.27      5.95 o 
   1   7   6      304.19      290.18      7.18 o 
   3   7   6      211.62      197.46     21.54 o 
   5   7   6      492.09      507.02     14.51 o 
   7   7   6      124.59      153.98     12.13 o 
  -4   8   6      534.89      530.87     15.08 o 
  -2   8   6      361.58      359.40     15.44 o 
   0   8   6     2080.49     1984.28     24.16 o 
   2   8   6        0.04        3.98     11.04 o 
 -15   1   7       94.70      114.57      9.51 o 
 -13   1   7      216.26      206.49      9.36 o 
 -11   1   7     1322.71     1312.24     17.95 o 
  -9   1   7      936.92      903.54     21.17 o 
  -7   1   7      729.71      842.48     16.45 o 
  -5   1   7        4.50       19.33     10.50 o 
  -3   1   7    25720.99    30007.34     50.48 o 
  -1   1   7    11427.46    12156.43     21.49 o 
   1   1   7     2457.40     2827.75     31.54 o 
   3   1   7     3407.29     3723.07     12.02 o 
   5   1   7    16113.98    15781.93     63.81 o 
   7   1   7      581.60      523.36      8.47 o 
   9   1   7     2424.53     2273.53     55.84 o 
  11   1   7      174.64      229.55     20.69 o 
  13   1   7     1142.75     1196.22     24.13 o 
 -14   2   7      933.51      897.04     41.71 o 
 -12   2   7      381.45      359.80     12.47 o 
 -10   2   7     9239.60     9163.73     66.81 o 
  -8   2   7     7070.98     6857.45     28.42 o 
  -6   2   7     6171.09     6359.72     40.98 o 
  -4   2   7     2249.92     2172.08     18.08 o 
  -2   2   7     8436.28     9084.77     33.63 o 
   0   2   7    72947.28    59833.71   6481.31 o 
   2   2   7      943.26     1133.05     10.48 o 
   4   2   7     1037.98     1149.50      5.68 o 
   6   2   7     2077.60     1929.62     17.52 o 
   8   2   7     2410.94     2269.68     32.16 o 
  10   2   7        8.27       60.69     12.67 o 
  12   2   7       23.99       36.28     13.12 o 
 -13   3   7      626.05      645.34     18.32 o 
 -11   3   7      370.74      420.91     13.45 o 
  -9   3   7     6003.23     6305.67    277.10 o 
  -7   3   7     3320.13     3253.74    136.29 o 
  -5   3   7      260.17      289.10      3.85 o 
  -3   3   7     9826.73     9444.98     24.76 o 
  -1   3   7      622.25      463.31      6.93 o 
   1   3   7     8576.31     7852.02     52.01 o 
   3   3   7     1647.80     1537.03     10.06 o 
   5   3   7    15101.33    14466.23     47.57 o 
   7   3   7      129.44      108.20      8.54 o 
   9   3   7       10.95       25.36     10.60 o 
  11   3   7      743.55      796.58     19.63 o 
 -12   4   7        0.04        6.11     12.57 o 
 -10   4   7     1969.61     1999.89     88.30 o 
  -8   4   7       15.71       99.22     24.09 o 
  -6   4   7     9393.94     9180.72     23.45 o 
  -4   4   7       61.06       61.54      3.57 o 
  -2   4   7     3910.36     3923.22     79.09 o 
   0   4   7    10199.36     9260.15     43.13 o 
   2   4   7    18317.19    16836.04     32.08 o 
   4   4   7     1091.25     1164.51      9.55 o 
   6   4   7      313.78      305.27      6.92 o 
   8   4   7     2843.08     2785.75     24.63 o 
  10   4   7      801.90      760.47     18.92 o 
 -11   5   7     3027.34     3266.43     22.27 o 
  -9   5   7      162.40      148.75      7.13 o 
  -7   5   7     2428.80     2520.96     51.24 o 
  -5   5   7       29.22       20.97      4.62 o 
  -3   5   7    17311.77    17329.27     35.80 o 
  -1   5   7      793.09      787.63      6.30 o 
   1   5   7     5381.67     5076.24     55.14 o 
   3   5   7    10727.35    10645.31    109.94 o 
   5   5   7      865.69      864.54     13.25 o 
   7   5   7      523.35      494.31      9.51 o 
   9   5   7      453.36      440.11     13.82 o 
 -10   6   7       27.23       97.57     13.21 o 
  -8   6   7       27.05       62.01     10.93 o 
  -6   6   7     1505.93     1589.00     18.87 o 
  -4   6   7      297.35      323.52      6.87 o 
  -2   6   7     1878.95     1721.48     19.27 o 
   0   6   7      739.85      794.57     14.25 o 
   2   6   7     1846.03     1673.05     14.35 o 
   4   6   7      810.68      860.66     10.05 o 
   6   6   7     2571.05     2599.23     24.53 o 
   8   6   7      154.97      178.20     13.43 o 
  -7   7   7      450.51      481.66     14.33 o 
  -5   7   7        9.83       12.26     10.00 o 
  -3   7   7       10.64       15.96      4.99 o 
  -1   7   7       94.09       93.23      6.69 o 
   1   7   7     1370.38     1419.89     18.85 o 
   3   7   7      410.47      393.38     12.86 o 
   5   7   7        6.20       34.48      9.58 o 
   7   7   7        0.08        5.07      9.55 o 
  -4   8   7      419.39      434.92     13.35 o 
  -2   8   7       11.62       19.22      9.13 o 
   0   8   7      287.58      298.75     13.20 o 
   2   8   7      291.87      297.93     12.41 o 
 -14   0   8     1377.22     1428.01     22.07 o 
 -12   0   8     4009.59     4042.56     30.61 o 
 -10   0   8      986.35      973.01     14.64 o 
  -8   0   8      238.65      240.69      8.08 o 
  -6   0   8   101981.63   112673.27    553.63 o 
  -4   0   8       59.27      109.72      3.93 o 
  -2   0   8      833.56      868.13     24.31 o 
   0   0   8       24.78      100.04      3.21 o 
   2   0   8   125827.64    89906.89   3060.42 o 
   4   0   8      887.65      892.99     31.51 o 
   6   0   8     2267.68     2327.52     51.30 o 
   8   0   8     6512.42     6399.88     34.89 o 
  10   0   8     2193.20     2178.60     24.51 o 
  12   0   8      642.55      614.04     17.93 o 
 -15   1   8      110.05      147.11      9.77 o 
 -13   1   8     1304.12     1167.98     24.81 o 
 -11   1   8     3615.51     3671.66     21.79 o 
  -9   1   8     3041.44     3192.47     19.00 o 
  -7   1   8      267.52      246.59      5.49 o 
  -5   1   8      376.50      411.58      4.75 o 
  -3   1   8    18262.85    19072.37     20.12 o 
  -1   1   8    20145.78    22541.10    128.07 o 
   1   1   8     1257.90     1270.54     11.11 o 
   3   1   8     4734.99     4800.03     65.41 o 
   5   1   8     1195.49     1366.19     27.89 o 
   7   1   8      608.68      620.42      8.78 o 
   9   1   8      308.47      322.01      8.95 o 
  11   1   8       81.70       71.56      8.38 o 
  13   1   8      344.36      295.98     17.37 o 
 -14   2   8      534.55      600.68     14.65 o 
 -12   2   8      175.01      164.78     19.32 o 
 -10   2   8     7877.35     8026.42     72.81 o 
  -8   2   8      582.11      623.54     28.33 o 
  -6   2   8    15785.65    17483.54     65.71 o 
  -4   2   8      759.48      803.83     10.19 o 
  -2   2   8     4951.14     5206.60     30.53 o 
   0   2   8     6164.41     6062.87     61.01 o 
   2   2   8    13026.21    12494.42     73.31 o 
   4   2   8      167.73      197.21      5.18 o 
   6   2   8     1515.61     1439.59      8.45 o 
   8   2   8     1626.99     1429.25     13.63 o 
  10   2   8      595.04      543.29     15.93 o 
  12   2   8        7.71       -3.79     13.16 o 
 -13   3   8       23.23       31.29     12.51 o 
 -11   3   8      585.16      524.49     11.21 o 
  -9   3   8     6628.90     6960.90     24.12 o 
  -7   3   8     1232.16     1208.74      7.89 o 
  -5   3   8     3461.81     3424.06     10.53 o 
  -3   3   8      310.94      336.32      5.88 o 
  -1   3   8     4944.34     4843.33     42.12 o 
   1   3   8     4127.08     3888.29     28.06 o 
   3   3   8     5001.40     4488.39     76.28 o 
   5   3   8     5011.24     4904.01     28.47 o 
   7   3   8      277.93      259.02     10.33 o 
   9   3   8      260.11      227.29      8.63 o 
  11   3   8       88.84       93.69     13.64 o 
 -12   4   8      836.11      945.01     19.73 o 
 -10   4   8       45.52       37.80      7.03 o 
  -8   4   8      956.06      980.85     14.39 o 
  -6   4   8     2899.59     2785.66     33.68 o 
  -4   4   8     1184.83     1237.82     16.06 o 
  -2   4   8      885.26      942.35     20.01 o 
   0   4   8        7.45       27.57      6.31 o 
   2   4   8    13409.20    12480.22     43.82 o 
   4   4   8     1607.55     1573.73     10.88 o 
   6   4   8      239.64      283.08      7.08 o 
   8   4   8      541.12      591.44     14.49 o 
  10   4   8        1.09       -1.00     12.78 o 
 -11   5   8       85.40      136.30      9.28 o 
  -9   5   8      597.67      564.83      9.73 o 
  -7   5   8     1004.80     1053.20     15.74 o 
  -5   5   8      562.88      506.95     11.88 o 
  -3   5   8     3262.89     3249.60     26.88 o 
  -1   5   8       45.93       36.61      3.52 o 
   1   5   8      685.27      667.64     16.83 o 
   3   5   8     3991.86     4101.52     20.66 o 
   5   5   8      308.91      304.81      9.76 o 
   7   5   8       32.92       32.48      8.36 o 
   9   5   8       22.22       40.10     12.02 o 
 -10   6   8      224.95      247.73     14.76 o 
  -8   6   8      667.74      745.42     16.25 o 
  -6   6   8     2581.12     2535.13     23.39 o 
  -4   6   8      145.95      132.33      7.29 o 
  -2   6   8       34.17       66.97      6.97 o 
   0   6   8     4789.06     4435.23     29.17 o 
   2   6   8      162.32      164.34      9.27 o 
   4   6   8      135.12      127.97      9.11 o 
   6   6   8       72.48      104.82      9.87 o 
   8   6   8      438.67      408.71     14.84 o 
  -7   7   8       76.60       98.90     12.17 o 
  -5   7   8     1093.41     1139.49     17.31 o 
  -3   7   8     1341.55     1146.95     12.49 o 
  -1   7   8     1336.37     1198.32     18.37 o 
   1   7   8      692.49      708.79     15.02 o 
   3   7   8      281.45      256.63     11.68 o 
   5   7   8     2446.15     2463.14     26.37 o 
  -4   8   8       52.41       95.99     11.68 o 
  -2   8   8      253.16      251.77     13.05 o 
   0   8   8      468.11      435.34     15.03 o 
   2   8   8       30.92       28.57     11.58 o 
 -15   1   9      233.40      237.85     24.04 o 
 -13   1   9      287.34      265.38      9.38 o 
 -11   1   9      850.59      797.24     14.83 o 
  -9   1   9    15434.77    15867.75    205.53 o 
  -7   1   9      583.07      632.89     21.21 o 
  -5   1   9      840.31      760.03     72.58 o 
  -3   1   9    20442.02    21938.26     72.83 o 
  -1   1   9    21998.00    23718.06    133.80 o 
   1   1   9     2913.96     3660.08     22.17 o 
   3   1   9     3439.63     3703.50     28.27 o 
   5   1   9     5381.66     5392.01     19.09 o 
   7   1   9     4066.53     3816.54     91.31 o 
   9   1   9      132.13      118.36      7.28 o 
  11   1   9        1.16       -5.58     11.96 o 
  13   1   9        8.49       46.12     15.43 o 
 -14   2   9      744.03      780.98     12.73 o 
 -12   2   9      291.82      257.95      9.81 o 
 -10   2   9      155.83      207.55      8.05 o 
  -8   2   9     4703.73     4823.12     26.55 o 
  -6   2   9     1979.24     1974.11     10.46 o 
  -4   2   9     5177.45     5555.96     14.90 o 
  -2   2   9     3552.67     3821.06     16.47 o 
   0   2   9    10629.94    10967.79     88.95 o 
   2   2   9     1525.28     1505.44     59.08 o 
   4   2   9      793.41      795.24     19.40 o 
   6   2   9      234.51      299.07     10.21 o 
   8   2   9      818.82      789.37     48.80 o 
  10   2   9      536.95      445.79     15.41 o 
  12   2   9       49.45       39.46     13.53 o 
 -13   3   9     1046.50     1052.58     20.00 o 
 -11   3   9      641.55      639.09     28.80 o 
  -9   3   9    12194.76    12270.71    154.46 o 
  -7   3   9       12.04       15.73      3.77 o 
  -5   3   9      790.36      691.23     12.61 o 
  -3   3   9      285.25      159.98      2.52 o 
  -1   3   9     3329.76     3262.86     26.38 o 
   1   3   9     1999.29     1957.01     12.41 o 
   3   3   9     1248.71     1239.87      8.28 o 
   5   3   9     2075.30     2168.54     19.36 o 
   7   3   9      580.18      619.44     13.74 o 
   9   3   9      587.71      502.40     10.78 o 
  11   3   9       84.28       61.63     13.95 o 
 -12   4   9     2319.42     2391.18     99.55 o 
 -10   4   9      957.53      948.76     24.35 o 
  -8   4   9      232.17      280.68     34.42 o 
  -6   4   9    12807.33    12670.71     88.25 o 
  -4   4   9     1339.94     1256.93     20.19 o 
  -2   4   9     1303.65     1228.50     12.37 o 
   0   4   9      119.04      120.40      5.57 o 
   2   4   9     9360.03     8634.38     39.37 o 
   4   4   9      639.57      646.85     10.53 o 
   6   4   9     1789.08     1722.03     23.14 o 
   8   4   9      281.83      247.77      9.27 o 
  10   4   9      105.56       98.36     13.77 o 
 -11   5   9      430.65      451.25     11.08 o 
  -9   5   9       49.11       87.34     10.54 o 
  -7   5   9      259.25      267.24     10.28 o 
  -5   5   9        0.23        0.30      6.90 o 
  -3   5   9        0.35       16.98      4.63 o 
  -1   5   9      296.78      260.88      6.09 o 
   1   5   9     4263.22     4011.44     16.56 o 
   3   5   9      895.76      925.82     19.95 o 
   5   5   9     1380.11     1246.21     16.36 o 
   9   5   9       42.98       40.57     11.43 o 
 -10   6   9      755.01      845.10     19.12 o 
  -8   6   9     1745.27     1991.19     22.66 o 
  -6   6   9     2092.97     1992.44     20.74 o 
  -4   6   9      179.30      153.11      9.03 o 
  -2   6   9     3066.03     2934.77     26.34 o 
   0   6   9     1069.17     1024.85     15.51 o 
   2   6   9     1894.99     1743.37     19.08 o 
   4   6   9      446.24      425.39     12.18 o 
   6   6   9       86.57       94.63      9.23 o 
   8   6   9      208.60      260.96     13.65 o 
  -7   7   9       24.46       46.44      9.82 o 
  -5   7   9     1012.83     1113.16     18.04 o 
  -3   7   9      269.70      280.51     13.08 o 
  -1   7   9        4.53        3.94      8.26 o 
   1   7   9       86.06      122.59     10.97 o 
   3   7   9       45.97       62.95      9.45 o 
   5   7   9       81.65      102.45     10.54 o 
  -4   8   9       90.21       84.41      9.78 o 
  -2   8   9      215.63      227.33     13.41 o 
   0   8   9      180.84      179.03     11.69 o 
   2   8   9      520.33      494.16     14.88 o 
 -14   0  10     1782.24     1720.78     22.85 o 
 -12   0  10    10530.14    10230.96     47.01 o 
 -10   0  10      652.30      669.20     13.32 o 
  -8   0  10      374.10      348.32      8.79 o 
  -6   0  10    25416.36    27929.58     57.06 o 
  -4   0  10     3874.55     4508.21     18.24 o 
  -2   0  10    11231.81    10917.14     49.72 o 
   0   0  10      352.66      436.71     11.71 o 
   2   0  10    13600.92    14575.92     24.81 o 
   4   0  10    19366.21    19149.43     97.25 o 
   6   0  10       99.67       86.72      8.30 o 
   8   0  10     4758.60     4153.13     28.94 o 
  10   0  10     3790.19     3340.73     30.39 o 
  12   0  10     1905.59     1809.57     26.65 o 
 -15   1  10     1131.33     1006.27     14.12 o 
 -13   1  10      195.56      220.91     12.93 o 
 -11   1  10      124.21      119.99      7.43 o 
  -9   1  10     1499.78     1550.68     31.09 o 
  -7   1  10     6429.50     6795.95     20.18 o 
  -5   1  10     1663.48     1720.98     10.69 o 
  -3   1  10     3096.08     3025.60     16.71 o 
  -1   1  10        0.16       22.02      4.90 o 
   1   1  10     1332.20     1567.81     15.10 o 
   3   1  10      852.66      812.49     33.11 o 
   5   1  10    12497.06    12352.64    149.10 o 
   7   1  10      578.72      553.29     13.73 o 
   9   1  10       54.79       41.73      6.93 o 
  11   1  10       23.78       11.64     12.21 o 
 -14   2  10       25.38       47.52     12.00 o 
 -12   2  10      261.18      270.49      8.07 o 
 -10   2  10       27.84       32.39      6.88 o 
  -8   2  10      234.06      265.85     27.94 o 
  -6   2  10     1254.57     1484.44     63.56 o 
  -4   2  10    13108.94    14181.63     30.36 o 
  -2   2  10     1462.90     1547.25     10.96 o 
   0   2  10        0.42       13.36      1.52 o 
   2   2  10     4579.94     4747.25     79.51 o 
   4   2  10     1397.46     1500.83     15.55 o 
   6   2  10      558.95      601.33     12.88 o 
   8   2  10       81.03      123.26     11.07 o 
  10   2  10     2050.09     1798.18     24.57 o 
  12   2  10      159.00      169.36     15.16 o 
 -13   3  10     1016.17     1083.25     19.88 o 
 -11   3  10      107.30      119.86     11.49 o 
  -9   3  10     2398.46     2584.42     85.42 o 
  -7   3  10      411.95      414.75      5.57 o 
  -5   3  10     3313.10     3380.81      9.27 o 
  -3   3  10      487.43      406.53      2.96 o 
  -1   3  10      248.95      266.77      7.60 o 
   1   3  10      483.68      550.96      7.08 o 
   3   3  10      522.53      518.05      5.89 o 
   5   3  10     3491.69     3128.49     23.53 o 
   7   3  10     2302.20     2277.12     24.29 o 
   9   3  10      366.89      294.93      9.76 o 
  11   3  10     1010.61      885.96     21.70 o 
 -12   4  10      395.67      467.62     40.42 o 
 -10   4  10      242.19      244.35      8.22 o 
  -8   4  10      120.36      124.12     12.93 o 
  -6   4  10     6658.25     6670.25     16.64 o 
  -4   4  10     1230.80     1160.74     29.79 o 
  -2   4  10      586.20      518.77     16.46 o 
   0   4  10      576.58      515.92     10.52 o 
   2   4  10     1169.42     1168.04     13.98 o 
   4   4  10    10206.03     9825.85     28.78 o 
   6   4  10     1184.30     1089.49     16.45 o 
   8   4  10       51.10       75.87     11.00 o 
  10   4  10      222.08      278.33     16.17 o 
 -11   5  10      325.44      405.11     12.09 o 
  -9   5  10      609.42      594.79     14.22 o 
  -7   5  10      436.89      426.08     11.29 o 
  -5   5  10      233.36      192.37      8.63 o 
  -3   5  10       24.06       46.51      3.65 o 
  -1   5  10      371.02      330.16      8.19 o 
   1   5  10     1143.09     1057.64     38.71 o 
   3   5  10       81.96       90.47      5.81 o 
   5   5  10       20.65       21.83      8.28 o 
   7   5  10      193.74      202.93     11.85 o 
   9   5  10       97.23       91.21     12.79 o 
 -10   6  10      196.49      187.08     12.29 o 
  -8   6  10       94.00      195.93     12.26 o 
  -6   6  10       19.77       33.86      8.62 o 
  -4   6  10       14.10       15.00      7.28 o 
  -2   6  10      481.45      409.61      7.95 o 
   0   6  10      162.58      148.47      9.51 o 
   2   6  10      746.89      666.25     13.46 o 
   4   6  10      715.20      715.84     14.69 o 
   6   6  10      363.96      347.98     12.45 o 
   8   6  10       22.42       52.82     11.96 o 
  -7   7  10      415.62      410.40     14.25 o 
  -5   7  10      773.96      849.61     15.88 o 
  -3   7  10      741.63      729.85     10.39 o 
  -1   7  10      180.32      164.72     10.84 o 
   1   7  10     2179.52     1981.73     22.23 o 
   3   7  10       34.91       37.06      9.61 o 
   5   7  10      404.61      361.04     13.59 o 
  -2   8  10       76.94      112.38     10.91 o 
   0   8  10        4.79        7.17     10.06 o 
 -15   1  11       23.10       43.33     14.89 o 
 -13   1  11      471.82      449.63      9.77 o 
 -11   1  11      286.43      294.10     12.39 o 
  -9   1  11     2702.03     2558.90     39.69 o 
  -7   1  11     1734.27     1819.32     24.15 o 
  -5   1  11     1551.26     1848.81     19.44 o 
  -3   1  11     2968.36     2653.75     14.95 o 
  -1   1  11       30.91        8.40      1.25 o 
   1   1  11    15353.10    15987.62     26.88 o 
   3   1  11       30.43       46.35      3.39 o 
   5   1  11      580.07      617.72     17.77 o 
   7   1  11    13140.76    12659.12     68.32 o 
   9   1  11       42.90      108.59     52.43 o 
  11   1  11     1149.30     1099.91     21.20 o 
 -14   2  11       99.70      108.32      8.09 o 
 -12   2  11      133.72      149.40      7.35 o 
 -10   2  11     2126.93     1962.17     14.28 o 
  -8   2  11      755.08      780.51     14.60 o 
  -6   2  11     8686.93     8826.84     58.28 o 
  -4   2  11      875.34      868.78     15.71 o 
  -2   2  11     6187.25     6159.99     29.72 o 
   0   2  11     5860.55     5521.94     39.42 o 
   2   2  11     1370.83     1195.39     14.40 o 
   4   2  11     1612.56     1506.32     61.84 o 
   6   2  11     3357.06     3121.90     25.24 o 
   8   2  11        1.44       28.66     10.97 o 
  10   2  11       41.18       38.21     11.80 o 
  12   2  11      623.46      638.51     19.91 o 
 -13   3  11      498.12      528.84     16.53 o 
 -11   3  11        5.62        8.55      5.95 o 
  -9   3  11     1443.58     1475.90     14.69 o 
  -7   3  11     2315.64     2133.08     14.28 o 
  -5   3  11    15519.52    15974.47     69.54 o 
  -3   3  11        0.33        9.94      1.82 o 
  -1   3  11     1860.51     1660.88     12.00 o 
   1   3  11    14646.24    13387.80     67.80 o 
   3   3  11       63.59      108.92      7.12 o 
   5   3  11       33.19       51.11      8.87 o 
   7   3  11     6096.97     6161.56     38.84 o 
   9   3  11       94.98       84.14      8.14 o 
  11   3  11      865.84      878.98     21.35 o 
 -12   4  11      312.13      350.29     29.60 o 
 -10   4  11      114.30      118.94      7.42 o 
  -8   4  11      187.64      190.87      6.05 o 
  -6   4  11      603.25      674.35     14.02 o 
  -4   4  11     1740.61     1720.86      8.70 o 
  -2   4  11     1402.64     1335.15     17.17 o 
   0   4  11     1998.39     2004.58     58.24 o 
   2   4  11      573.23      619.97      7.73 o 
   4   4  11    10597.21    10164.85     43.56 o 
   6   4  11      189.24      173.52     10.59 o 
   8   4  11     1295.07     1211.70     20.08 o 
  10   4  11      905.89      975.32     21.80 o 
 -11   5  11     1063.02     1076.07     19.91 o 
  -9   5  11       23.51       28.03      9.59 o 
  -7   5  11      770.68      798.30     13.70 o 
  -5   5  11        3.68       40.88      7.71 o 
  -3   5  11      789.97      699.15     13.41 o 
  -1   5  11      389.73      381.98      5.37 o 
   1   5  11      206.04      206.01     17.81 o 
   3   5  11       76.47       95.03      7.18 o 
   5   5  11      358.74      392.74     12.55 o 
   7   5  11      119.40      124.19     11.53 o 
   9   5  11       51.66       58.36      9.24 o 
 -10   6  11      518.11      564.27     16.21 o 
  -8   6  11        2.48       56.25     11.41 o 
  -6   6  11       21.17       39.81      8.35 o 
  -4   6  11     1057.76      920.43     10.62 o 
  -2   6  11        0.21       15.47      7.96 o 
   0   6  11      642.29      601.49     12.48 o 
   2   6  11      136.17      141.08      9.50 o 
   4   6  11     1474.57     1458.96     18.67 o 
   6   6  11      651.99      703.28     15.95 o 
   8   6  11      957.81      914.90     20.38 o 
  -7   7  11       79.36      113.87     12.53 o 
  -5   7  11       32.23       48.98      9.12 o 
  -3   7  11        4.16       29.37      7.09 o 
  -1   7  11       21.54       12.76      9.85 o 
   1   7  11      379.63      475.30     14.12 o 
   3   7  11      495.73      518.94     14.26 o 
   5   7  11       35.62       34.95     11.43 o 
  -2   8  11     1271.26     1253.53     20.91 o 
   0   8  11      102.23      123.00     11.66 o 
 -14   0  12       50.80       31.93     11.94 o 
 -12   0  12        7.08       37.41      9.80 o 
 -10   0  12     4473.24     4123.73     27.62 o 
  -8   0  12      424.00      402.96      9.19 o 
  -6   0  12      165.60      240.17      7.16 o 
  -4   0  12    40170.28    45314.41   2039.37 o 
  -2   0  12    11177.30    11291.84     98.55 o 
   0   0  12    27534.57    29720.33     54.77 o 
   2   0  12      361.54      313.95      4.60 o 
   4   0  12    33165.80    30802.34     71.45 o 
   6   0  12     8772.36     8798.96     40.53 o 
   8   0  12     4014.58     3831.67     29.57 o 
  10   0  12     1367.66     1330.48     21.53 o 
  12   0  12      745.90      725.81     19.69 o 
 -15   1  12       79.59       81.50      8.18 o 
 -13   1  12       16.04       28.25      8.06 o 
 -11   1  12     2548.20     2661.90     16.66 o 
  -9   1  12       32.33       48.60      7.45 o 
  -7   1  12      896.07      880.55     23.73 o 
  -5   1  12    20497.58    22992.76     42.09 o 
  -3   1  12      212.00      292.55      4.50 o 
  -1   1  12       20.26       35.71      1.40 o 
   1   1  12    29581.47    29688.96     55.92 o 
   3   1  12     1866.35     1889.60     10.89 o 
   5   1  12     4444.46     4270.50     18.62 o 
   7   1  12     1000.50     1034.85     17.11 o 
   9   1  12     2228.72     2070.13     31.84 o 
  11   1  12      471.12      476.91     17.84 o 
 -14   2  12      113.30      169.36      8.82 o 
 -12   2  12      228.04      200.67      8.79 o 
 -10   2  12        0.41       -4.44      6.04 o 
  -8   2  12      299.36      332.42      7.24 o 
  -6   2  12     1325.16     1338.75     11.52 o 
  -4   2  12     9818.83     9893.43     35.67 o 
  -2   2  12     1658.17     1732.37     11.56 o 
   0   2  12      166.45      160.13      4.49 o 
   2   2  12      198.44      239.92      4.58 o 
   4   2  12    10880.50    10462.16    109.10 o 
   6   2  12     2473.74     2382.04     22.89 o 
   8   2  12     2503.30     2452.99     26.40 o 
  10   2  12      138.45      121.24     12.59 o 
 -13   3  12      154.17      139.21      8.62 o 
 -11   3  12     1135.32     1113.02     16.43 o 
  -9   3  12       24.93       42.54     27.95 o 
  -7   3  12     2498.41     2428.59     43.23 o 
  -5   3  12     2179.59     2152.04     15.65 o 
  -3   3  12     4242.97     4247.12     25.53 o 
  -1   3  12     2274.79     2149.11     10.39 o 
   1   3  12       30.37      117.93     15.27 o 
   3   3  12     4391.93     3930.79     25.23 o 
   5   3  12     1752.09     1612.42     18.65 o 
   7   3  12     2075.43     2158.72     24.40 o 
   9   3  12        0.81       11.41      7.54 o 
  11   3  12      368.19      363.91     16.97 o 
 -12   4  12       66.58       46.99     10.36 o 
 -10   4  12     1042.50     1077.99     35.21 o 
  -8   4  12        1.30       -0.58      3.85 o 
  -6   4  12      250.73      258.53      6.04 o 
  -4   4  12     3013.20     2833.47     15.98 o 
  -2   4  12     2978.44     2899.54     13.48 o 
   0   4  12      196.53      233.90     12.78 o 
   2   4  12     3707.86     3507.32     19.22 o 
   4   4  12     3010.84     3088.10     25.42 o 
   6   4  12      135.66      151.62     11.21 o 
   8   4  12       36.24       72.04     11.43 o 
  10   4  12     1315.84     1258.33     16.75 o 
 -11   5  12      316.65      306.59     13.02 o 
  -9   5  12      262.53      266.49     11.81 o 
  -7   5  12      531.06      519.09     11.96 o 
  -5   5  12     4884.50     4656.33     27.50 o 
  -3   5  12      196.10      198.14      6.07 o 
  -1   5  12       89.82       86.29      4.21 o 
   1   5  12      569.89      623.21     22.09 o 
   3   5  12      499.75      451.69     13.47 o 
   5   5  12        7.44       39.04      9.96 o 
   7   5  12       55.59       47.27     10.69 o 
   9   5  12       30.91      103.88     26.80 o 
 -10   6  12      311.07      347.00     14.86 o 
  -8   6  12      843.61     1060.56     18.54 o 
  -6   6  12      515.56      448.85     11.96 o 
  -4   6  12       21.05       48.43     11.09 o 
  -2   6  12     1914.33     1706.42     43.64 o 
   0   6  12       58.60      125.69      9.79 o 
   2   6  12       98.69       95.60      8.56 o 
   4   6  12      278.93      346.18     11.92 o 
   6   6  12       11.44       21.61     10.24 o 
  -7   7  12     1443.55     1488.93     21.46 o 
  -5   7  12      562.64      551.42     14.42 o 
  -3   7  12     1446.13     1456.52     13.68 o 
  -1   7  12      333.51      293.24     11.57 o 
   1   7  12     2599.49     2332.73     23.88 o 
   3   7  12      202.76      203.83     10.42 o 
   5   7  12      113.21      118.53     12.02 o 
 -15   1  13      100.65       86.45      9.27 o 
 -13   1  13     1678.55     1515.35     15.09 o 
 -11   1  13     1469.57     1448.85     16.87 o 
  -9   1  13        3.01       22.85      6.75 o 
  -7   1  13     2961.30     2918.40     25.88 o 
  -5   1  13      222.15      267.89      5.70 o 
  -3   1  13     4924.81     4762.64     15.85 o 
  -1   1  13     1781.02     1808.22     26.72 o 
   1   1  13     4330.37     4630.28     37.92 o 
   3   1  13      731.06      781.40     25.03 o 
   5   1  13      247.54      332.98     35.19 o 
   7   1  13      629.65      647.05     15.56 o 
   9   1  13      260.65      281.66     13.46 o 
  11   1  13      272.71      230.13     15.27 o 
 -14   2  13     1102.70     1123.36     14.12 o 
 -12   2  13      683.73      663.37     20.58 o 
 -10   2  13     1518.55     1492.51     20.60 o 
  -8   2  13    14881.67    15569.04    153.79 o 
  -6   2  13     1758.59     1772.66     21.02 o 
  -4   2  13     2195.55     2307.34     26.93 o 
  -2   2  13    11985.51    12172.93     44.72 o 
   0   2  13        0.04        6.18      2.30 o 
   2   2  13     5359.43     4705.87     16.07 o 
   4   2  13     1230.56     1209.16     10.15 o 
   6   2  13     1972.49     2034.84     22.37 o 
   8   2  13     3043.58     3002.14     28.90 o 
  10   2  13     1749.92     1597.78     24.50 o 
 -13   3  13     1101.08     1055.98     13.09 o 
 -11   3  13      169.50      249.23      7.96 o 
  -9   3  13      240.37      253.83      5.65 o 
  -7   3  13    11760.64    11610.21     44.42 o 
  -5   3  13     6481.74     6120.00     51.21 o 
  -3   3  13     3373.99     3121.54     27.40 o 
  -1   3  13      458.02      483.84     10.76 o 
   1   3  13     5748.87     5513.70     53.69 o 
   3   3  13      355.49      346.34     10.03 o 
   5   3  13     5416.65     5252.23     33.13 o 
   7   3  13      144.92      169.17     12.70 o 
   9   3  13      291.13      312.25     15.04 o 
  11   3  13      198.43      225.55     18.15 o 
 -12   4  13        0.09       13.81     11.02 o 
 -10   4  13     1881.80     1675.89     17.10 o 
  -8   4  13      250.58      211.83     10.00 o 
  -6   4  13     1714.90     1662.94     11.89 o 
  -4   4  13      996.52      960.19     11.07 o 
  -2   4  13     5831.79     5530.59     45.85 o 
   0   4  13     4736.70     4250.80     16.95 o 
   2   4  13      539.33      563.33     17.00 o 
   4   4  13     2269.69     2128.23     21.73 o 
   6   4  13        0.77        5.68      9.43 o 
   8   4  13     2537.56     2700.38     29.62 o 
  10   4  13      106.68      141.67     22.29 o 
 -11   5  13       63.94       91.75     10.93 o 
  -9   5  13     1195.37     1232.74     18.15 o 
  -7   5  13       19.57       39.15      8.34 o 
  -5   5  13     3764.43     3539.21     24.46 o 
  -3   5  13     2052.99     1862.42     15.52 o 
  -1   5  13     5225.70     4888.76     44.40 o 
   1   5  13     6186.24     5848.09     76.74 o 
   3   5  13     1843.55     1691.13     13.29 o 
   5   5  13     4330.93     4310.50     32.71 o 
   7   5  13      626.38      593.47     16.27 o 
   9   5  13     2495.65     2440.72     89.98 o 
 -10   6  13      316.99      366.94     14.71 o 
  -8   6  13      959.81     1165.10     19.18 o 
  -6   6  13      252.05      332.55     11.43 o 
  -4   6  13      991.18      874.71     10.36 o 
  -2   6  13      212.82      221.13      7.03 o 
   0   6  13     3142.23     3010.02     25.03 o 
   2   6  13       19.55       38.02      9.68 o 
   4   6  13      528.98      523.54     13.93 o 
   6   6  13        0.67        9.51     10.13 o 
  -7   7  13       50.45       66.98     10.51 o 
  -5   7  13      131.24      140.85     11.55 o 
  -3   7  13      650.66      616.39     36.29 o 
  -1   7  13       13.68        1.25      9.87 o 
   1   7  13       20.52       57.55     10.34 o 
   3   7  13       77.22       76.40     10.23 o 
 -14   0  14       89.90       87.04     10.56 o 
 -12   0  14      442.69      456.95     13.18 o 
 -10   0  14     7282.85     6621.51     34.29 o 
  -8   0  14       44.61       58.68      6.43 o 
  -6   0  14      175.22      267.28      7.23 o 
  -4   0  14     5006.04     5612.49     60.23 o 
  -2   0  14     6662.71     6880.83     26.71 o 
   0   0  14    22466.26    23211.77    152.17 o 
   2   0  14     6337.86     6362.11     27.49 o 
   4   0  14     6264.61     6104.73     30.25 o 
   6   0  14       35.06       59.25      9.33 o 
   8   0  14     1182.71     1172.67     19.54 o 
  10   0  14      587.07      608.99     16.90 o 
 -15   1  14        2.50       -1.13      7.54 o 
 -13   1  14     2909.01     2786.88     58.57 o 
 -11   1  14      759.74      673.14     13.78 o 
  -9   1  14     6591.22     6748.79    199.76 o 
  -7   1  14     7342.47     7618.02    109.58 o 
  -5   1  14     8938.12     8858.98     28.98 o 
  -3   1  14    10191.10    10314.89     37.22 o 
  -1   1  14    16123.32    16936.88    137.21 o 
   1   1  14     7396.30     7322.40     71.19 o 
   3   1  14     3218.74     3509.87     15.58 o 
   5   1  14    14563.02    15012.01     69.09 o 
   7   1  14     3920.61     4065.15     91.53 o 
   9   1  14     1743.54     1645.61     59.90 o 
  11   1  14       67.60       50.25     11.89 o 
 -14   2  14      123.44       94.98      8.33 o 
 -12   2  14     1623.02     1566.45     27.65 o 
 -10   2  14     1526.35     1573.94     12.76 o 
  -8   2  14     1671.41     1832.05    104.44 o 
  -6   2  14     5073.52     5239.83     40.64 o 
  -4   2  14      836.56      797.28      4.40 o 
  -2   2  14     9457.56     9334.00     43.11 o 
   0   2  14     1763.83     1932.99     32.90 o 
   2   2  14     4247.78     4264.13     46.41 o 
   4   2  14      422.39      376.84     16.33 o 
   6   2  14      466.11      426.68     12.98 o 
   8   2  14      144.55      220.64     13.58 o 
  10   2  14      795.54      867.11     20.42 o 
 -13   3  14        1.68       59.32      8.36 o 
 -11   3  14     1813.41     1895.75     37.43 o 
  -9   3  14       29.22       24.31      4.31 o 
  -7   3  14      753.55      776.78     13.82 o 
  -5   3  14      446.49      387.42      5.16 o 
  -3   3  14     1397.39     1487.60      8.45 o 
  -1   3  14        0.49       39.17      8.43 o 
   1   3  14        0.00       18.18      6.74 o 
   3   3  14      518.34      516.96     11.38 o 
   5   3  14     1593.37     1482.49     19.31 o 
   7   3  14      906.06      873.59     17.35 o 
   9   3  14       25.93       47.87     11.79 o 
 -12   4  14      195.01      239.38      9.91 o 
 -10   4  14       35.81       36.17      6.43 o 
  -8   4  14      218.15      203.13      7.02 o 
  -6   4  14     2608.06     2684.97     36.62 o 
  -4   4  14      195.28      255.25      9.89 o 
  -2   4  14     1557.13     1400.69      8.33 o 
   0   4  14       71.49       81.23      4.63 o 
   2   4  14     2938.75     2842.45     15.35 o 
   4   4  14      103.33      125.40     10.00 o 
   6   4  14     2391.17     2182.07     25.44 o 
   8   4  14        7.07       13.92     10.84 o 
 -11   5  14      600.83      661.31     15.71 o 
  -9   5  14      278.53      354.21     13.30 o 
  -7   5  14      547.74      488.46     12.12 o 
  -5   5  14     1038.63     1078.08     14.98 o 
  -3   5  14     2164.59     2002.24     36.57 o 
  -1   5  14      461.59      420.37      7.47 o 
   1   5  14        0.20       35.05      8.12 o 
   3   5  14      394.26      389.08     11.50 o 
   5   5  14     2633.02     2763.54     27.54 o 
   7   5  14       17.49       31.03     12.08 o 
 -10   6  14      239.87      252.13     13.08 o 
  -8   6  14     2757.74     2802.63     26.39 o 
  -6   6  14     1511.78     1409.37     18.66 o 
  -4   6  14      316.31      281.52      7.47 o 
  -2   6  14      825.07      759.01     21.12 o 
   0   6  14      747.24      770.55     14.64 o 
   2   6  14     2422.00     2197.77     22.37 o 
   4   6  14       33.34       30.27     10.14 o 
   6   6  14       43.86       33.65     11.06 o 
  -7   7  14      171.31      165.86     11.51 o 
  -5   7  14        0.36       -1.30     10.46 o 
  -3   7  14      386.70      352.19     27.09 o 
  -1   7  14      137.12      137.63     10.22 o 
   1   7  14       53.52       72.05     10.11 o 
   3   7  14       27.75       27.16     10.22 o 
 -15   1  15       17.26       32.90     12.19 o 
 -13   1  15       59.34      112.62     13.30 o 
 -11   1  15      237.16      212.34      7.46 o 
  -9   1  15      276.04      422.03     59.69 o 
  -7   1  15     4287.35     4406.56     33.26 o 
  -5   1  15      152.16      120.64      2.87 o 
  -3   1  15      342.35      357.06      5.36 o 
  -1   1  15        8.32      127.97     23.01 o 
   1   1  15      731.03      851.90      7.47 o 
   3   1  15     1291.52     1270.93     10.13 o 
   5   1  15        0.33       92.12     41.50 o 
   7   1  15     1939.36     1858.91     15.55 o 
   9   1  15      556.86      543.24     20.27 o 
  11   1  15       48.64       41.55     13.60 o 
 -14   2  15        0.09       12.07      8.02 o 
 -12   2  15     2782.38     2638.29     23.13 o 
 -10   2  15     1113.61     1169.70     11.34 o 
  -8   2  15     8807.18     8558.78     78.74 o 
  -6   2  15    19588.03    19597.57     33.71 o 
  -4   2  15     2825.48     2732.38     32.38 o 
  -2   2  15      479.71      442.25      3.24 o 
   0   2  15      127.36      210.20      3.19 o 
   2   2  15    26443.30    24672.21    448.20 o 
   4   2  15      336.90      342.84      9.23 o 
   6   2  15      176.77      220.24     12.26 o 
   8   2  15     2043.67     1989.84     25.70 o 
  10   2  15       31.54       40.46      9.10 o 
 -13   3  15     1278.44     1199.08     64.14 o 
 -11   3  15       26.11       29.70      6.46 o 
  -9   3  15      788.81      756.48      8.58 o 
  -7   3  15       38.10       72.63      4.57 o 
  -5   3  15      101.37       99.69      4.77 o 
  -3   3  15     2710.21     2521.42     30.42 o 
  -1   3  15    13706.82    12845.98     28.28 o 
   1   3  15       27.25       46.09      6.96 o 
   3   3  15       36.64       47.24      7.59 o 
   5   3  15     1049.74     1022.64     17.39 o 
   7   3  15     1237.21     1334.34     21.42 o 
   9   3  15      123.99       97.72     13.90 o 
 -12   4  15      962.41      940.97     12.88 o 
 -10   4  15      171.65      148.12      7.24 o 
  -8   4  15       49.62       62.11      6.92 o 
  -6   4  15     1341.27     1277.79     10.40 o 
  -4   4  15     4038.02     3874.33     37.68 o 
  -2   4  15      111.16       86.76      3.79 o 
   0   4  15      931.58      818.32     12.61 o 
   2   4  15     2147.80     2161.79     13.79 o 
   4   4  15     3793.15     3638.93     28.95 o 
   6   4  15      176.51      120.23     12.56 o 
   8   4  15       45.85       43.66     13.96 o 
 -11   5  15       79.30       92.08     11.01 o 
  -9   5  15     6394.88     6681.48     37.93 o 
  -7   5  15      121.96      145.02      9.50 o 
  -5   5  15     2835.10     2866.22     15.45 o 
  -3   5  15     2346.42     2164.49     18.02 o 
  -1   5  15     1364.81     1285.47     11.09 o 
   1   5  15      855.41      737.89     10.29 o 
   3   5  15     1449.52     1296.50     20.47 o 
   5   5  15     3303.94     3430.93     30.85 o 
   7   5  15        0.95       18.21     12.19 o 
 -10   6  15       17.29       37.22     10.14 o 
  -8   6  15       18.49       53.98     11.31 o 
  -6   6  15      252.47      334.81     12.09 o 
  -4   6  15      713.45      645.69      9.66 o 
  -2   6  15       73.78       62.03      6.14 o 
   0   6  15      893.01      855.59     14.86 o 
   2   6  15       61.77      104.56      9.77 o 
   4   6  15      570.14      584.81     14.84 o 
   6   6  15      282.24      301.24     13.54 o 
  -7   7  15       73.03       86.63     11.34 o 
  -5   7  15      256.15      271.28     12.72 o 
  -3   7  15       91.88       87.78      6.79 o 
  -1   7  15      170.63      121.06     10.61 o 
   1   7  15       62.23       57.04      8.85 o 
   3   7  15      300.34      310.61     13.12 o 
 -14   0  16       15.89       11.07     11.03 o 
 -12   0  16     2517.52     2516.21     24.44 o 
 -10   0  16     1353.67     1359.68     17.20 o 
  -8   0  16      460.09      521.35     10.72 o 
  -6   0  16      752.76      773.42     10.86 o 
  -4   0  16    52531.44    58133.17    403.07 o 
  -2   0  16     7432.70     8173.91     26.67 o 
   0   0  16      281.56      309.26      5.08 o 
   2   0  16      166.96      135.54      7.28 o 
   4   0  16    19468.29    18740.35     57.34 o 
   6   0  16      772.27      806.05     16.28 o 
   8   0  16     1559.41     1652.32     22.96 o 
  10   0  16       21.69       11.74     11.31 o 
 -13   1  16      414.37      520.46     18.74 o 
 -11   1  16      132.05      107.54      9.05 o 
  -9   1  16     9576.50     9569.27     97.41 o 
  -7   1  16     1260.72     1317.62     10.36 o 
  -5   1  16      776.54      714.65      7.04 o 
  -3   1  16     6806.22     6761.53     37.83 o 
  -1   1  16     3324.17     3266.63     20.18 o 
   1   1  16        0.75       10.23      3.59 o 
   3   1  16       20.90       26.24     10.16 o 
   5   1  16     5116.71     5451.87     23.51 o 
   7   1  16     2111.07     2075.01    208.71 o 
   9   1  16       21.93       36.22     11.91 o 
  11   1  16      507.29      409.77     18.34 o 
 -14   2  16      259.66      240.83     10.97 o 
 -12   2  16     1678.75     1751.23     14.94 o 
 -10   2  16        0.02        4.06      5.17 o 
  -8   2  16      246.23      259.16      6.65 o 
  -6   2  16      285.16      415.83      8.86 o 
  -4   2  16     1715.51     1666.81     12.44 o 
  -2   2  16     1654.47     1582.07     18.37 o 
   0   2  16     1508.05     1381.36      8.12 o 
   2   2  16      329.67      452.21     27.77 o 
   4   2  16       14.97       70.30     40.00 o 
   6   2  16      116.32      115.52     10.31 o 
   8   2  16      196.79      166.37     13.76 o 
  10   2  16       84.87      147.23     46.51 o 
 -13   3  16       30.86       19.26      8.10 o 
 -11   3  16       45.39       73.76     10.36 o 
  -9   3  16     1772.80     1685.95     30.88 o 
  -7   3  16     5291.08     5119.46     39.94 o 
  -5   3  16      441.95      414.14      4.96 o 
  -3   3  16     3545.97     3352.15     17.70 o 
  -1   3  16      999.95     1023.90     28.84 o 
   1   3  16     1950.88     1900.83     18.37 o 
   3   3  16      479.80      376.17     11.50 o 
   5   3  16     1596.31     1633.83     21.71 o 
   7   3  16      487.38      522.46     15.99 o 
   9   3  16       81.08       98.39     13.44 o 
 -12   4  16        7.96       57.09      9.53 o 
 -10   4  16      489.22      486.93     15.56 o 
  -8   4  16     1880.97     1885.59     42.25 o 
  -6   4  16     2061.32     1926.68     12.36 o 
  -4   4  16     3369.62     3163.32     12.74 o 
  -2   4  16      242.80      211.51      4.64 o 
   0   4  16      178.71      161.97      5.72 o 
   2   4  16       48.32       61.78      5.55 o 
   4   4  16     1259.58     1254.72     19.15 o 
   6   4  16       73.05       90.49     11.41 o 
   8   4  16      211.29      230.50     14.52 o 
 -11   5  16        2.70        5.05      9.97 o 
  -9   5  16      782.55     1054.81     17.70 o 
  -7   5  16      160.43      190.57      9.36 o 
  -5   5  16      467.92      482.38      7.81 o 
  -3   5  16     1924.43     1758.77     15.23 o 
  -1   5  16     3264.07     3033.92     78.82 o 
   1   5  16      137.43      138.53      6.55 o 
   3   5  16       22.17       41.66     18.80 o 
   5   5  16     1902.75     1829.29     24.78 o 
   7   5  16       88.17      133.56     13.26 o 
 -10   6  16        2.86       12.51      9.17 o 
  -8   6  16      265.96      256.21     12.77 o 
  -6   6  16     3129.25     3117.79     25.68 o 
  -4   6  16     1147.97     1002.61     23.71 o 
  -2   6  16       64.40       69.45      5.94 o 
   0   6  16       61.68       97.64      6.39 o 
   2   6  16     2772.71     2527.39     24.11 o 
   4   6  16      209.90      181.58     11.74 o 
   6   6  16       81.08       77.55     10.71 o 
  -7   7  16      838.77      814.32     17.26 o 
  -5   7  16       18.33       30.12     10.41 o 
  -3   7  16      355.01      336.07     12.50 o 
  -1   7  16      561.42      491.31     14.56 o 
   1   7  16       30.63       20.46      8.99 o 
   3   7  16      201.32      170.32     11.83 o 
 -13   1  17      832.28      797.88     11.98 o 
 -11   1  17        3.49        3.25      7.92 o 
  -9   1  17       96.69      160.13      6.68 o 
  -7   1  17     5451.01     5408.50     30.36 o 
  -5   1  17       11.41       14.84      2.59 o 
  -3   1  17     2926.21     2838.16     17.20 o 
  -1   1  17     4883.33     5353.93     25.64 o 
   1   1  17       16.54       94.86      7.48 o 
   3   1  17      832.91      718.72      8.62 o 
   5   1  17      696.27      700.99     10.41 o 
   7   1  17     1199.56     1365.96     38.17 o 
   9   1  17      628.16      588.88     18.24 o 
 -14   2  17     1073.19     1044.47     13.66 o 
 -12   2  17     1498.15     1476.41     14.10 o 
 -10   2  17       36.03       30.75      5.59 o 
  -8   2  17       50.64       45.98      6.86 o 
  -6   2  17    11219.76    10765.65     36.68 o 
  -4   2  17      136.06      125.29      2.69 o 
  -2   2  17       14.02       36.43      3.45 o 
   0   2  17      158.13      173.13      3.84 o 
   2   2  17     1374.44     1384.36     28.16 o 
   4   2  17     6799.60     6775.73     24.91 o 
   6   2  17       43.61       35.65      6.24 o 
   8   2  17      395.57      391.54     15.37 o 
  10   2  17     2234.92     2123.33     23.23 o 
 -13   3  17       95.46       60.71      7.84 o 
 -11   3  17      179.61      190.40      6.43 o 
  -9   3  17       71.61      112.23      6.07 o 
  -7   3  17    11804.09    11820.70     98.03 o 
  -5   3  17       53.35       60.20      4.47 o 
  -3   3  17       55.44       79.99      6.69 o 
  -1   3  17     3054.51     2955.79    101.37 o 
   1   3  17      472.39      437.74     11.32 o 
   3   3  17       63.06       53.57      9.45 o 
   5   3  17      461.44      478.30     15.06 o 
   7   3  17      458.36      476.01     15.43 o 
   9   3  17     1944.83     2091.68     29.96 o 
 -12   4  17     1759.39     1775.47     67.51 o 
 -10   4  17      613.32      586.26      9.61 o 
  -8   4  17      486.03      551.50     13.44 o 
  -6   4  17      402.13      406.02      7.06 o 
  -4   4  17     3994.81     3812.72     32.84 o 
  -2   4  17     1644.58     1406.45     39.24 o 
   0   4  17        3.90        5.07      6.56 o 
   2   4  17      327.13      300.22      7.18 o 
   4   4  17        0.66       19.96     11.04 o 
   6   4  17       52.75      107.70     13.48 o 
   8   4  17       10.07       17.53     14.44 o 
 -11   5  17       67.85       60.02      9.94 o 
  -9   5  17     1444.40     1484.62     19.87 o 
  -7   5  17      735.74      680.74     13.20 o 
  -5   5  17       44.49       57.71      5.19 o 
  -3   5  17      322.97      342.20     23.54 o 
  -1   5  17      252.08      247.74      9.07 o 
   1   5  17      966.76      900.66     10.47 o 
   3   5  17      541.45      553.42      9.70 o 
   5   5  17     1289.12     1161.46     21.43 o 
   7   5  17     1917.24     1957.17     28.46 o 
  -8   6  17      385.46      389.58     14.17 o 
  -6   6  17     1488.10     1609.62     19.34 o 
  -4   6  17     1169.22     1053.19     11.62 o 
  -2   6  17       73.80       68.98      6.25 o 
   0   6  17      281.94      267.80     11.10 o 
   2   6  17      360.31      360.40      8.68 o 
   4   6  17      201.22      235.28     12.65 o 
  -5   7  17        1.84       44.67     10.73 o 
  -3   7  17      260.01      304.62     13.48 o 
  -1   7  17       33.89       48.08      9.92 o 
   1   7  17       24.35       16.41     10.07 o 
 -14   0  18      882.06      947.69     17.86 o 
 -12   0  18     3160.93     3214.85     27.62 o 
 -10   0  18     2218.41     2293.39     21.51 o 
  -8   0  18     1319.30     1481.78     16.02 o 
  -6   0  18      624.05      696.49     10.61 o 
  -4   0  18    15865.30    16568.77    122.12 o 
  -2   0  18    17086.57    18337.37    318.05 o 
   0   0  18       26.82       11.20      6.96 o 
   2   0  18     3748.82     3726.02     24.13 o 
   4   0  18     8822.36     8437.23     39.27 o 
   6   0  18     5455.78     5747.58     37.28 o 
   8   0  18      210.38      210.96     13.94 o 
 -13   1  18      323.25      339.94     23.60 o 
 -11   1  18       42.15       54.58      6.01 o 
  -9   1  18     1151.83     1017.43     12.29 o 
  -7   1  18      301.94      265.43      6.37 o 
  -5   1  18       64.96       95.12      3.37 o 
  -3   1  18       32.37       45.68      3.79 o 
  -1   1  18     2116.73     2076.01     32.19 o 
   1   1  18     5731.03     5961.60     80.34 o 
   3   1  18      394.30      377.94     10.39 o 
   5   1  18      220.56      237.50      8.03 o 
   7   1  18     4971.57     5254.94    381.50 o 
   9   1  18      419.31      412.67     15.87 o 
 -14   2  18      118.75      115.48     12.47 o 
 -12   2  18      169.50      165.53      8.14 o 
 -10   2  18        0.42        0.43      5.27 o 
  -8   2  18     1044.13     1027.65      7.86 o 
  -6   2  18      231.95      252.10      5.44 o 
  -4   2  18     1130.77     1128.88     17.71 o 
  -2   2  18     4032.88     4001.68     41.14 o 
   0   2  18        3.64        8.21      2.86 o 
   2   2  18       75.57       75.42      5.15 o 
   4   2  18      864.62     1016.22     11.39 o 
   6   2  18      209.45      219.86      7.86 o 
   8   2  18      357.08      355.26     16.64 o 
 -13   3  18       13.43       -1.71      6.16 o 
 -11   3  18      778.35      800.08     10.82 o 
  -9   3  18       69.99       88.05      4.87 o 
  -7   3  18      540.08      594.30     11.42 o 
  -5   3  18       10.25       64.90     12.47 o 
  -3   3  18      525.24      515.85      5.38 o 
  -1   3  18     1687.37     1531.54     23.53 o 
   1   3  18       91.62      157.95     14.99 o 
   3   3  18      186.02      260.40     12.28 o 
   5   3  18      258.14      230.03     13.25 o 
   7   3  18     1113.20     1092.54     21.41 o 
   9   3  18     1683.21     1734.53     28.33 o 
 -12   4  18      606.28      659.70     57.65 o 
 -10   4  18      664.74      621.25      9.10 o 
  -8   4  18     1507.34     1409.69     11.88 o 
  -6   4  18       26.37       23.71      4.99 o 
  -4   4  18     4133.94     3850.42     16.60 o 
  -2   4  18     5540.99     5165.36     47.89 o 
   0   4  18     1205.42     1123.23     10.47 o 
   2   4  18       23.32       53.02      5.75 o 
   4   4  18     1234.78     1161.35     19.56 o 
   6   4  18     2271.04     2231.39     28.69 o 
   8   4  18       87.77       81.56     16.06 o 
 -11   5  18        2.48       -0.92      8.91 o 
  -9   5  18      424.09      576.48     13.90 o 
  -7   5  18      116.51      144.25      6.82 o 
  -5   5  18       18.70       22.28      4.08 o 
  -3   5  18      191.17      195.91      5.93 o 
  -1   5  18       86.21       92.04      6.02 o 
   1   5  18      229.05      253.54      7.72 o 
   3   5  18      124.27      122.54     13.11 o 
   5   5  18       30.80       38.12     12.93 o 
   7   5  18      673.52      822.54     21.74 o 
  -8   6  18        0.46       68.68     11.51 o 
  -6   6  18     1050.58     1105.13     17.10 o 
  -4   6  18       86.44       88.12      7.13 o 
  -2   6  18      437.94      426.87     18.15 o 
   0   6  18        1.58       14.69     14.09 o 
   2   6  18       63.09       72.85      6.79 o 
   4   6  18     1056.60     1145.43     49.19 o 
  -5   7  18     1809.18     1804.71     21.31 o 
  -3   7  18      397.57      383.25     13.81 o 
  -1   7  18      515.90      450.63     13.58 o 
   1   7  18      253.09      270.29     13.24 o 
 -13   1  19      126.46      122.88      7.84 o 
 -11   1  19     1125.35     1067.58     11.69 o 
  -9   1  19      813.03      826.92     35.41 o 
  -7   1  19      176.77      159.86      9.20 o 
  -5   1  19     7274.78     7182.99     34.88 o 
  -3   1  19      719.34      677.63      6.84 o 
  -1   1  19     1370.43     1367.44      6.58 o 
   1   1  19     1797.97     1820.70     51.14 o 
   3   1  19        1.04       35.48      6.01 o 
   5   1  19      179.60      199.44      8.55 o 
   7   1  19      396.47      485.37     15.30 o 
   9   1  19     1113.39     1114.92     22.98 o 
 -14   2  19       44.11       36.13      8.14 o 
 -12   2  19       18.72       20.97      6.87 o 
 -10   2  19      550.83      413.97      7.97 o 
  -8   2  19        7.43       22.04      3.94 o 
  -6   2  19      491.41      437.29      5.22 o 
  -4   2  19     7359.52     7205.65     38.56 o 
  -2   2  19     1859.74     1862.67     16.68 o 
   0   2  19      213.98      172.16      8.43 o 
   2   2  19      618.06      578.78     13.36 o 
   4   2  19     2667.16     2726.92     30.97 o 
   6   2  19      296.16      310.30     12.76 o 
   8   2  19       53.41       63.42     13.84 o 
 -13   3  19      140.14      116.94      6.66 o 
 -11   3  19     1373.79     1294.53     17.68 o 
  -9   3  19     1115.88     1059.08     18.26 o 
  -7   3  19        5.71       26.01      5.76 o 
  -5   3  19     8812.50     8523.07    182.24 o 
  -3   3  19      309.00      304.28      7.87 o 
  -1   3  19       93.45      106.49      7.66 o 
   1   3  19     7016.12     6964.38     37.93 o 
   3   3  19     4044.07     4167.88     31.45 o 
   5   3  19      384.69      447.44     15.71 o 
   7   3  19      190.58      216.74     15.54 o 
 -12   4  19      247.64      264.73      8.96 o 
 -10   4  19       14.52       35.66     11.57 o 
  -8   4  19     1934.24     1939.13     37.06 o 
  -6   4  19      135.42      107.12      5.41 o 
  -4   4  19      116.34      119.75      5.85 o 
  -2   4  19     7434.39     7195.31    184.70 o 
   0   4  19      171.96      162.18      6.07 o 
   2   4  19     3681.19     3626.20     18.88 o 
   4   4  19      823.40      891.87     17.92 o 
   6   4  19     2528.50     2558.33     29.80 o 
 -11   5  19        7.52       28.21      9.90 o 
  -9   5  19       36.09       47.39      9.03 o 
  -7   5  19      748.94      684.66      9.46 o 
  -5   5  19        4.29        9.54      4.29 o 
  -3   5  19       80.51       93.86      4.59 o 
  -1   5  19      349.17      362.07      7.80 o 
   1   5  19      121.55      149.13      6.90 o 
   3   5  19      535.17      530.99     17.12 o 
   5   5  19      137.91      140.15     10.67 o 
  -8   6  19      583.20      562.73     15.18 o 
  -6   6  19      517.18      518.39     13.72 o 
  -4   6  19      518.09      468.46      8.76 o 
  -2   6  19     1662.69     1598.35     14.08 o 
   0   6  19        7.44        6.68      6.97 o 
   2   6  19     1354.63     1277.18     13.67 o 
   4   6  19       73.75      112.70      7.87 o 
  -3   7  19      692.47      629.05     15.47 o 
  -1   7  19       17.89       23.66     10.35 o 
 -14   0  20      106.38      136.64     12.80 o 
 -12   0  20     1105.08      987.32     17.16 o 
 -10   0  20     3472.48     3576.36     26.48 o 
  -8   0  20     4901.16     4454.19     27.06 o 
  -6   0  20     2630.60     2635.64     19.34 o 
  -4   0  20     1184.57     1159.31     12.28 o 
  -2   0  20    32306.40    35268.91    306.50 o 
   0   0  20     1380.19     1447.49     14.38 o 
   2   0  20     6399.82     6500.70     33.23 o 
   4   0  20       90.87       68.91      8.92 o 
   6   0  20    11042.01    11164.55     53.53 o 
   8   0  20     1431.17     1354.08     22.61 o 
 -13   1  20      667.91      571.23     10.52 o 
 -11   1  20      572.28      580.24      9.96 o 
  -9   1  20       22.44       39.05     10.00 o 
  -7   1  20      860.98      808.40     13.39 o 
  -5   1  20     6352.31     6312.72     75.07 o 
  -3   1  20      709.68      749.87     16.68 o 
  -1   1  20       43.44       95.82     14.34 o 
   1   1  20      503.35      513.61     21.30 o 
   3   1  20     2353.36     2311.98     87.31 o 
   5   1  20       49.87      105.93     22.99 o 
   7   1  20      520.28      562.16     41.60 o 
   9   1  20       20.46       47.15     15.43 o 
 -14   2  20      114.65      120.78     12.70 o 
 -12   2  20        6.65        7.02      6.70 o 
 -10   2  20      731.66      679.81      7.62 o 
  -8   2  20     1205.45     1162.31     11.65 o 
  -6   2  20        8.69       43.65     23.01 o 
  -4   2  20     1243.28     1201.74      9.24 o 
  -2   2  20     1998.22     1994.19     35.34 o 
   0   2  20        9.41       33.26      7.94 o 
   2   2  20     1076.83     1087.18     16.76 o 
   4   2  20      141.01      175.44      8.08 o 
   6   2  20     1139.59     1039.49     70.11 o 
   8   2  20        0.48       10.19     12.51 o 
 -13   3  20      385.86      412.89      9.03 o 
 -11   3  20      268.46      310.51      7.17 o 
  -9   3  20     2382.39     2394.37     26.65 o 
  -7   3  20      280.45      268.70      7.50 o 
  -5   3  20     3923.93     3781.36     64.19 o 
  -3   3  20     3151.41     2635.86     72.77 o 
  -1   3  20     3480.15     3243.79     15.68 o 
   1   3  20     2071.23     2032.08     26.12 o 
   3   3  20      306.18      428.44     14.02 o 
   5   3  20     1179.15     1114.40     20.94 o 
   7   3  20      276.48      225.27     16.14 o 
 -12   4  20      139.64      154.17      8.70 o 
 -10   4  20       78.30      101.21      7.18 o 
  -8   4  20     3391.35     3284.06     17.54 o 
  -6   4  20        1.99       -0.37      4.73 o 
  -4   4  20      653.94      637.96      9.86 o 
  -2   4  20     1321.34     1260.00     54.33 o 
   0   4  20      145.08      144.70      6.86 o 
   2   4  20      684.15      880.89     20.95 o 
   4   4  20      995.80      980.72     18.86 o 
   6   4  20      163.71      233.57     15.81 o 
  -9   5  20       32.64       29.30      9.99 o 
  -7   5  20       10.19       22.44      6.32 o 
  -5   5  20      670.62      576.68      7.01 o 
  -3   5  20      667.73      624.40     14.48 o 
  -1   5  20        4.16       30.59     10.46 o 
   1   5  20      205.36      228.32      9.43 o 
   3   5  20       63.01      101.32      7.42 o 
   5   5  20        2.23       10.92      7.99 o 
  -8   6  20      182.94      183.96     11.60 o 
  -6   6  20        9.97       63.44     10.25 o 
  -4   6  20       89.87       90.33     10.19 o 
  -2   6  20      486.13      490.16      9.30 o 
   0   6  20       11.76        5.54     12.89 o 
   2   6  20       51.57       60.34      7.29 o 
 -13   1  21     1048.19      994.02     13.03 o 
 -11   1  21      814.70      804.88     11.17 o 
  -9   1  21      290.45      269.36      7.26 o 
  -7   1  21      286.16      299.43      7.65 o 
  -5   1  21     7792.12     7405.75     87.13 o 
  -3   1  21     1996.67     2020.31     11.56 o 
  -1   1  21     3387.55     3637.32     29.04 o 
   1   1  21      744.39      845.17     22.38 o 
   3   1  21       30.82       82.19      9.05 o 
   5   1  21     3126.68     3063.91     85.02 o 
   7   1  21       22.29       84.45      9.08 o 
   9   1  21      443.75      427.79     18.38 o 
 -12   2  21      264.17      287.41      8.89 o 
 -10   2  21       14.36       21.85      5.86 o 
  -8   2  21      680.76      693.66     43.08 o 
  -6   2  21     3773.63     3581.36     20.94 o 
  -4   2  21      413.81      419.92      6.97 o 
  -2   2  21       86.61       97.61      6.38 o 
   0   2  21     1792.77     1755.10     18.22 o 
   2   2  21       24.85       36.67      9.06 o 
   4   2  21     1601.80     1747.10     22.73 o 
   6   2  21       21.53       22.41     12.86 o 
   8   2  21      137.61      129.74     13.44 o 
 -13   3  21     1632.15     1583.13     12.68 o 
 -11   3  21     2565.02     2399.46     41.83 o 
  -9   3  21     2382.99     2171.50     22.37 o 
  -7   3  21      173.04      171.15      5.65 o 
  -5   3  21     5697.32     5546.86     30.01 o 
  -3   3  21     1008.08      963.28     14.58 o 
  -1   3  21     3305.19     3298.74     24.98 o 
   1   3  21      508.46      562.79     18.66 o 
   3   3  21     3055.23     3044.75     28.77 o 
   5   3  21      889.97     1312.66     22.71 o 
   7   3  21      531.31      510.48     19.25 o 
 -12   4  21      628.25      602.64     38.66 o 
 -10   4  21     1152.94     1183.55     60.21 o 
  -8   4  21     1648.15     1729.51     24.84 o 
  -6   4  21      758.88      739.46      9.98 o 
  -4   4  21      101.21      108.91      5.40 o 
  -2   4  21      914.12      867.92     17.16 o 
   0   4  21       13.51       20.06      5.78 o 
   2   4  21     2989.39     3065.32     81.17 o 
   4   4  21      142.54      131.86     13.56 o 
   6   4  21      494.91      429.33     17.60 o 
  -9   5  21       55.59       51.92      9.16 o 
  -7   5  21      473.24      475.66      8.97 o 
  -5   5  21       95.27       84.34      5.84 o 
  -3   5  21      582.36      541.85     48.29 o 
  -1   5  21     1479.43     1309.36     12.48 o 
   1   5  21     1689.81     1645.37     14.72 o 
   3   5  21      824.03      787.87     24.10 o 
   5   5  21       85.28      118.09      8.41 o 
  -8   6  21      249.78      248.64     11.59 o 
  -6   6  21     1584.92     1593.05     19.06 o 
  -4   6  21      170.87      151.75      7.05 o 
  -2   6  21      682.43      608.90     10.01 o 
   0   6  21       91.16       69.12     10.32 o 
   2   6  21      436.23      396.42      9.55 o 
 -14   0  22       96.51       54.11     10.47 o 
 -12   0  22      580.21      570.33     14.34 o 
 -10   0  22       18.40       29.34      9.25 o 
  -8   0  22     5264.03     5063.53     29.22 o 
  -6   0  22     7057.96     6888.51     31.09 o 
  -4   0  22       69.79       63.43      6.27 o 
  -2   0  22       10.37       47.14      7.81 o 
   0   0  22      284.17      302.99      8.96 o 
   2   0  22     2313.66     2341.46     21.43 o 
   4   0  22       67.86       60.65      9.22 o 
   6   0  22      921.49      911.48     18.30 o 
   8   0  22     2786.23     2805.03     31.58 o 
 -13   1  22      310.00      318.96      9.84 o 
 -11   1  22     1743.67     1701.13     19.29 o 
  -9   1  22       17.57       32.26     15.26 o 
  -7   1  22     2921.67     2890.26     56.85 o 
  -5   1  22      910.78      868.20      8.75 o 
  -3   1  22     3373.74     3285.50     42.05 o 
  -1   1  22     8171.64     7972.69     83.22 o 
   1   1  22     4443.19     4530.89     19.45 o 
   3   1  22     1765.72     1590.40     41.43 o 
   5   1  22        1.91       43.15      7.82 o 
   7   1  22     2631.87     2737.07     54.25 o 
 -12   2  22      177.63      198.12      8.30 o 
 -10   2  22        1.69       19.80      6.41 o 
  -8   2  22     1183.78     1153.82     34.51 o 
  -6   2  22      149.35      167.67      6.35 o 
  -4   2  22     2985.70     3041.40     71.57 o 
  -2   2  22      156.44      148.36      5.43 o 
   0   2  22      917.41      873.27     14.66 o 
   2   2  22     1910.72     1881.47     21.58 o 
   4   2  22      248.53      331.17     13.76 o 
   6   2  22       17.33       14.32     13.38 o 
   8   2  22      194.94      186.74     14.66 o 
 -11   3  22       54.87       81.96      8.50 o 
  -9   3  22     1555.82     1649.78     93.57 o 
  -7   3  22       55.39       53.30      8.19 o 
  -5   3  22       68.94      112.12      9.46 o 
  -3   3  22      295.84      298.06     21.46 o 
  -1   3  22       15.24       46.83      9.72 o 
   1   3  22      162.52      172.20     15.02 o 
   3   3  22        0.72       17.75     10.31 o 
   5   3  22      358.98      400.22     16.46 o 
   7   3  22      673.77      602.49     20.66 o 
 -10   4  22     1543.76     1498.09     39.88 o 
  -8   4  22       37.86       87.28      6.72 o 
  -6   4  22      747.39      728.21      8.97 o 
  -4   4  22      542.50      540.43     12.20 o 
  -2   4  22      238.20      276.49     10.34 o 
   0   4  22     1589.45     1443.32     22.33 o 
   2   4  22     1530.10     1496.55     13.53 o 
   4   4  22      713.84      650.50     18.34 o 
   6   4  22        5.74        8.28     14.52 o 
  -9   5  22       32.18       18.03      9.85 o 
  -7   5  22      415.04      448.98      9.33 o 
  -5   5  22       57.87       72.81     10.82 o 
  -3   5  22       92.34       80.94     10.54 o 
  -1   5  22     1404.57     1405.64     24.83 o 
   1   5  22       80.89      114.68     19.35 o 
   3   5  22       42.87       64.80      8.53 o 
  -6   6  22      308.68      355.99     12.33 o 
  -4   6  22     1201.72     1191.40     91.50 o 
  -2   6  22        3.40        1.98      6.06 o 
   0   6  22      144.94      113.88      7.99 o 
   2   6  22      373.45      399.19     10.40 o 
 -13   1  23       64.10       57.21      7.97 o 
 -11   1  23       23.19       32.15      7.16 o 
  -9   1  23      994.44      910.30     10.54 o 
  -7   1  23      164.18      250.91     19.00 o 
  -5   1  23      468.05      439.23     12.68 o 
  -3   1  23     2916.32     2827.47     32.27 o 
  -1   1  23      399.85      685.71     13.30 o 
   1   1  23     1697.00     1775.62     13.26 o 
   3   1  23       89.05       93.27      7.01 o 
   5   1  23      643.13      626.32     11.26 o 
   7   1  23      600.34      659.31     13.02 o 
 -12   2  23      650.77      655.47     11.77 o 
 -10   2  23     2059.09     1982.91     24.27 o 
  -8   2  23      242.36      264.67      7.76 o 
  -6   2  23     2226.13     2141.85     15.55 o 
  -4   2  23    15543.90    15907.67    190.69 o 
  -2   2  23       31.37       23.05     11.12 o 
   0   2  23      821.59      860.09     15.01 o 
   2   2  23     1738.34     1754.79     21.12 o 
   4   2  23     2241.32     2384.96     27.41 o 
   6   2  23      767.22      821.79     20.46 o 
 -11   3  23        4.62        5.52      6.18 o 
  -9   3  23      592.24      599.62      9.29 o 
  -7   3  23      635.06      655.03     13.29 o 
  -5   3  23       62.36       67.85      8.05 o 
  -3   3  23      449.03      456.52     37.99 o 
  -1   3  23     1082.45     1119.18     16.84 o 
   1   3  23       43.22       37.22      9.51 o 
   3   3  23      145.71      179.85     13.15 o 
   5   3  23      548.84      558.20     17.49 o 
 -10   4  23      688.43      620.95     14.95 o 
  -8   4  23      487.79      481.35     12.84 o 
  -6   4  23      151.06      170.22      9.95 o 
  -4   4  23     2476.88     2317.95     21.23 o 
  -2   4  23      192.51      201.45     10.69 o 
   0   4  23      196.64      255.53     12.60 o 
   2   4  23      514.15      520.52     17.77 o 
   4   4  23       22.59       44.07     12.00 o 
  -9   5  23       56.02       43.25      6.93 o 
  -7   5  23     3132.51     3037.45    102.33 o 
  -5   5  23      454.42      424.55     12.51 o 
  -3   5  23      457.86      446.46     14.05 o 
  -1   5  23     2041.31     1986.65     22.72 o 
   1   5  23      746.95      810.59     15.74 o 
   3   5  23      725.99      667.18     20.19 o 
  -6   6  23       76.39       82.33      9.43 o 
  -4   6  23      444.16      525.93     15.25 o 
  -2   6  23       10.17        4.77      6.60 o 
   0   6  23        1.45       -2.95      9.13 o 
 -12   0  24      489.95      436.54     13.83 o 
 -10   0  24     2429.87     2502.50     23.33 o 
  -8   0  24      197.29      204.74      9.48 o 
  -6   0  24     1517.97     1424.21     15.82 o 
  -4   0  24        2.55       10.00      6.33 o 
  -2   0  24     2326.03     2048.89     42.46 o 
   0   0  24      109.09      117.77      8.39 o 
   2   0  24      772.20      737.52     13.92 o 
   4   0  24      655.04      694.75     15.10 o 
   6   0  24      952.90      889.39     18.68 o 
 -13   1  24      300.09      269.44      9.54 o 
 -11   1  24      379.53      420.38      9.30 o 
  -9   1  24      677.41      662.42      9.49 o 
  -7   1  24     5776.29     5669.78     21.64 o 
  -5   1  24      628.02      648.01     13.17 o 
  -3   1  24       89.89      133.77      5.33 o 
  -1   1  24     7079.48     7085.17     29.40 o 
   1   1  24     1230.70     1434.96     65.02 o 
   3   1  24       54.89       90.72     26.64 o 
   5   1  24      501.44      514.89     13.79 o 
   7   1  24       83.85       78.32      9.51 o 
 -12   2  24      344.42      461.70     54.14 o 
 -10   2  24      607.00      668.77     31.61 o 
  -8   2  24       53.99       71.91     13.27 o 
  -6   2  24      361.12      342.25      7.25 o 
  -4   2  24     3097.23     3389.27     23.19 o 
  -2   2  24        9.38       33.46      6.56 o 
   0   2  24       93.07      113.40     10.37 o 
   2   2  24       85.81      111.34     10.98 o 
   4   2  24       13.29       57.97     12.62 o 
   6   2  24      587.96      649.60     19.39 o 
 -11   3  24       85.40       82.63      7.48 o 
  -9   3  24       27.52       40.17     14.17 o 
  -7   3  24     1379.57     1266.08     16.69 o 
  -5   3  24      573.19      543.83     12.03 o 
  -3   3  24      124.08      152.58     15.15 o 
  -1   3  24     2328.81     2241.13     22.44 o 
   1   3  24        5.55        3.08      9.44 o 
   3   3  24      597.40      594.31     16.64 o 
   5   3  24        3.66       19.00     11.52 o 
 -10   4  24      201.73      199.89     12.66 o 
  -8   4  24       77.65      124.53      9.84 o 
  -6   4  24     1048.54     1037.71     15.86 o 
  -4   4  24      118.52      144.68      9.45 o 
  -2   4  24     1411.08     1305.87     18.77 o 
   0   4  24      478.76      510.12     14.94 o 
   2   4  24      177.59      203.44     12.06 o 
   4   4  24      119.07      156.10     14.02 o 
  -9   5  24      711.31      725.73     15.55 o 
  -7   5  24      831.85      921.12     16.74 o 
  -5   5  24      131.81      143.98     11.00 o 
  -3   5  24      207.99      214.50     12.41 o 
  -1   5  24     1545.56     1524.65     21.35 o 
   1   5  24        0.40       28.32     11.20 o 
   3   5  24      119.55      147.67      9.48 o 
  -4   6  24     1306.19     1523.24     21.82 o 
  -2   6  24        1.22       -6.78     11.24 o 
 -13   1  25      696.71      650.36     16.06 o 
 -11   1  25       23.27       21.84      6.59 o 
  -9   1  25      248.64      216.04      7.45 o 
  -7   1  25       37.30       82.96      6.15 o 
  -5   1  25     2916.80     2827.38     15.20 o 
  -3   1  25      648.41      621.45      8.23 o 
  -1   1  25      214.22      349.50      7.27 o 
   1   1  25       20.78      111.93     10.28 o 
   3   1  25       19.51       88.55      7.39 o 
   5   1  25      110.80      115.28      9.03 o 
   7   1  25      358.97      327.68     29.95 o 
 -12   2  25     3928.35     3778.81    185.44 o 
 -10   2  25      515.39      495.08     19.77 o 
  -8   2  25     1192.50     1146.16     22.17 o 
  -6   2  25      483.80      481.47     28.58 o 
  -4   2  25     5482.56     5389.23     30.23 o 
  -2   2  25     4049.61     4207.57     28.92 o 
   0   2  25       50.51       59.28      9.37 o 
   2   2  25      564.80      644.59     16.01 o 
   4   2  25       26.03       36.42     10.79 o 
   6   2  25     1621.55     1592.91     25.42 o 
 -11   3  25        0.93        3.99      6.77 o 
  -9   3  25      265.90      251.60     11.17 o 
  -7   3  25      429.46      516.90     13.12 o 
  -5   3  25      368.94      358.45     11.32 o 
  -3   3  25       47.62       54.26      6.32 o 
  -1   3  25        7.89       39.14     10.39 o 
   1   3  25      102.23      131.84     12.18 o 
   3   3  25      719.54      834.92     18.95 o 
   5   3  25      155.43      156.33     15.27 o 
 -10   4  25      367.37      456.07     14.92 o 
  -8   4  25       44.05       38.90      9.81 o 
  -6   4  25      139.89      153.24     10.08 o 
  -4   4  25       99.24      100.89      6.88 o 
  -2   4  25       62.12       98.60     11.53 o 
   0   4  25      141.71      138.98     11.13 o 
   2   4  25       14.29       24.83     12.21 o 
   4   4  25       96.35      162.16     15.66 o 
  -7   5  25      427.58      444.91     13.48 o 
  -5   5  25      915.93      890.58     16.31 o 
  -3   5  25        2.06      -10.24     10.24 o 
  -1   5  25     2700.64     2804.16     28.15 o 
   1   5  25     1907.21     2065.74     25.90 o 
 -12   0  26      258.85      161.10     12.03 o 
 -10   0  26      527.15      565.27     14.14 o 
  -8   0  26      353.00      371.84     11.20 o 
  -6   0  26      433.67      434.67     11.04 o 
  -4   0  26       94.95       89.20     11.10 o 
  -2   0  26      316.77      264.10      6.25 o 
   0   0  26     4338.50     4345.89     28.17 o 
   2   0  26       64.59       87.13      9.11 o 
   4   0  26      848.79      825.66     17.13 o 
   6   0  26       95.78      117.99     14.13 o 
 -11   1  26       77.87       72.13     11.62 o 
  -9   1  26      412.06      400.75      8.44 o 
  -7   1  26      176.83      163.56      8.85 o 
  -5   1  26     3457.71     3339.23     16.71 o 
  -3   1  26       21.16       40.62      4.38 o 
  -1   1  26      768.74      751.41      7.46 o 
   1   1  26     2378.25     2394.56     24.43 o 
   3   1  26     3125.83     3119.43    141.17 o 
   5   1  26      468.52      497.91     38.83 o 
 -12   2  26      140.40      235.33     30.72 o 
 -10   2  26       20.34       23.12     12.37 o 
  -8   2  26     1579.73     1523.03     12.88 o 
  -6   2  26     1312.94     1248.22     13.77 o 
  -4   2  26      125.48      179.45     11.29 o 
  -2   2  26     1842.13     2226.67     97.11 o 
   0   2  26      438.37      535.69     13.99 o 
   2   2  26      127.93      142.29     11.10 o 
   4   2  26      109.95      135.27     13.99 o 
 -11   3  26       30.08       32.19     16.60 o 
  -9   3  26      399.93      425.40     13.83 o 
  -7   3  26        1.62       -3.50      8.21 o 
  -5   3  26      101.10       80.27      9.55 o 
  -3   3  26       74.24       85.46      6.52 o 
  -1   3  26      203.60      228.84     12.36 o 
   1   3  26     1197.00     1239.76     19.93 o 
   3   3  26       58.66       77.37     12.67 o 
   5   3  26       20.48       29.85     13.62 o 
 -10   4  26      581.92      625.84     15.36 o 
  -8   4  26       85.79      106.96     11.41 o 
  -6   4  26       48.47       56.01      9.51 o 
  -4   4  26      254.43      255.56      8.19 o 
  -2   4  26     1262.73     1267.99     19.77 o 
   0   4  26      999.55     1079.36     19.75 o 
   2   4  26      781.18      657.56     17.28 o 
  -7   5  26       73.27       70.88      9.90 o 
  -5   5  26      248.23      247.72      9.28 o 
  -3   5  26       48.92       43.58     10.10 o 
  -1   5  26       14.55       79.98     13.31 o 
   1   5  26      324.17      432.14     16.28 o 
 -11   1  27      117.21      135.50     10.60 o 
  -9   1  27      497.38      501.42     16.31 o 
  -7   1  27      984.11      926.18     13.19 o 
  -5   1  27        1.99       54.73     13.26 o 
  -3   1  27     2139.65     2015.09     21.90 o 
  -1   1  27        7.88       44.40     16.46 o 
   1   1  27      176.29      249.39      7.71 o 
   3   1  27     1411.05     1395.30     55.94 o 
   5   1  27      512.59      540.56     15.87 o 
 -12   2  27      526.84      511.13     33.56 o 
 -10   2  27      655.60      658.63     23.46 o 
  -8   2  27     2088.70     1949.10     61.30 o 
  -6   2  27       46.63       48.53      5.72 o 
  -4   2  27      220.88      226.98     15.03 o 
  -2   2  27     6765.83     6971.16    195.22 o 
   0   2  27      276.83      335.23     13.14 o 
   2   2  27      481.05      564.35     16.38 o 
   4   2  27      399.96      357.83     15.41 o 
 -11   3  27     1597.98     1463.97     21.70 o 
  -9   3  27      186.78      175.37     11.24 o 
  -7   3  27       57.91       75.04      9.42 o 
  -5   3  27      321.31      328.84     11.65 o 
  -3   3  27     2915.09     2918.48     40.09 o 
  -1   3  27       83.31       97.06     11.78 o 
   1   3  27      170.39      189.32     12.33 o 
   3   3  27     1447.24     1481.40     24.17 o 
  -8   4  27      945.82      909.75     17.31 o 
  -6   4  27      149.97      164.77     11.39 o 
  -4   4  27      548.67      509.42      9.81 o 
  -2   4  27      119.29      167.19     12.72 o 
   0   4  27     2585.18     2792.45     29.44 o 
   2   4  27       22.97       29.87     12.85 o 
  -5   5  27      818.88      851.65     25.02 o 
  -3   5  27      120.94       96.44     10.58 o 
  -1   5  27      407.77      394.45     15.91 o 
 -12   0  28       58.68       34.18      9.26 o 
 -10   0  28      236.48      267.22     11.86 o 
  -8   0  28     4123.83     4009.19     28.10 o 
  -6   0  28     3529.31     3372.23     24.73 o 
  -4   0  28     2277.29     2235.99     24.25 o 
  -2   0  28        0.43       -5.23      5.56 o 
   0   0  28     5963.29     5812.04     34.11 o 
   2   0  28      631.75      675.97     15.21 o 
   4   0  28     4454.13     4572.73     35.89 o 
 -11   1  28     1211.27     1132.55     36.05 o 
  -9   1  28        0.75       31.28      9.88 o 
  -7   1  28       78.16      103.49      6.31 o 
  -5   1  28      992.65      967.79     41.77 o 
  -3   1  28      574.82      642.40      7.80 o 
  -1   1  28        1.54        6.51      9.64 o 
   1   1  28      123.71      148.13     11.88 o 
   3   1  28        0.57       62.34     11.70 o 
   5   1  28       17.44       49.15     14.23 o 
 -10   2  28       56.03       88.92     15.55 o 
  -8   2  28      277.46      294.99      7.86 o 
  -6   2  28      203.92      223.85     31.29 o 
  -4   2  28      405.02      381.87      8.82 o 
  -2   2  28        4.57       99.89     10.78 o 
   0   2  28     2789.25     2670.69     26.13 o 
   2   2  28       57.08       50.26     12.18 o 
   4   2  28        9.79       10.45     13.34 o 
  -9   3  28       29.67       30.30     10.68 o 
  -7   3  28      875.07      874.56     16.45 o 
  -5   3  28      127.68      120.60      9.89 o 
  -3   3  28     1513.93     1586.14     36.13 o 
  -1   3  28      989.42      969.37     18.68 o 
   1   3  28     1223.35     1174.46     19.90 o 
   3   3  28      479.05      496.54     16.69 o 
  -8   4  28      208.12      267.90     12.53 o 
  -6   4  28      892.58      888.47     17.03 o 
  -4   4  28       25.53       54.70     16.29 o 
  -2   4  28       11.48        8.67     11.25 o 
   0   4  28     2133.17     2201.18     27.68 o 
  -5   5  28      259.72      329.90     14.18 o 
  -3   5  28       79.94       64.64     11.15 o 
 -11   1  29     1098.53     1140.31     17.32 o 
  -9   1  29      159.64      150.83      7.06 o 
  -7   1  29     1718.45     1815.76     92.34 o 
  -5   1  29      181.77      176.23      5.65 o 
  -3   1  29     1547.94     1477.33     10.16 o 
  -1   1  29      277.34      292.88     12.02 o 
   1   1  29      575.81      659.05     15.77 o 
   3   1  29      914.65      949.20     20.43 o 
 -10   2  29      301.46      301.73     14.93 o 
  -8   2  29       78.98      108.85     18.87 o 
  -6   2  29       14.62        0.12      9.37 o 
  -4   2  29      422.97      362.95      8.59 o 
  -2   2  29       48.60       75.77     10.95 o 
   0   2  29       51.10       82.86     11.26 o 
   2   2  29        4.95       25.76     10.05 o 
  -9   3  29      358.72      315.65     13.92 o 
  -7   3  29     1169.83     1194.28     18.84 o 
  -5   3  29      460.25      461.47     22.99 o 
  -3   3  29     2395.43     2410.31     25.08 o 
  -1   3  29     2514.98     2788.57     28.90 o 
   1   3  29      332.56      423.16     15.91 o 
  -8   4  29      524.32      548.94     14.82 o 
  -6   4  29      280.01      264.58     13.13 o 
  -4   4  29     1256.15     1280.99     29.14 o 
  -2   4  29        2.63       14.71     10.85 o 
   0   4  29      574.75      600.86     18.86 o 
 -10   0  30      820.09      787.77     15.29 o 
  -8   0  30     1541.22     1475.77     18.51 o 
  -6   0  30      153.91       94.78      9.88 o 
  -4   0  30     7049.47     7031.46     41.13 o 
  -2   0  30       13.56        4.00      5.79 o 
   0   0  30       27.33       51.49      8.81 o 
   2   0  30     3020.30     3254.40     30.12 o 
 -11   1  30      184.21      207.34     12.83 o 
  -9   1  30      345.32      356.36     11.35 o 
  -7   1  30     1191.30     1187.54     12.55 o 
  -5   1  30      128.74      127.34      5.33 o 
  -3   1  30       55.79       58.01      7.41 o 
  -1   1  30       17.60       86.30     11.09 o 
   1   1  30      739.77      744.33     16.32 o 
   3   1  30      154.27      185.73     13.14 o 
 -10   2  30      105.67      144.75     12.10 o 
  -8   2  30      113.22      101.36      6.65 o 
  -6   2  30       92.09      102.24      9.49 o 
  -4   2  30       36.01       48.68      6.72 o 
  -2   2  30       60.69      138.75     11.99 o 
   0   2  30      122.80      158.78     11.81 o 
   2   2  30       58.16       29.22     12.11 o 
  -9   3  30       38.36       39.92     10.10 o 
  -7   3  30      906.97      886.63     17.03 o 
  -5   3  30      241.05      202.01      8.05 o 
  -3   3  30      118.71      109.83     10.84 o 
  -1   3  30      618.79      758.85     18.15 o 
   1   3  30        1.42       33.42     13.07 o 
  -6   4  30       93.48       74.18     24.64 o 
  -4   4  30     1329.93     1392.02     21.30 o 
  -2   4  30      891.32      819.69     18.03 o 
  -9   1  31     1176.15     1171.31     18.87 o 
  -7   1  31      360.05      406.84     11.78 o 
  -5   1  31      430.44      407.79      7.05 o 
  -3   1  31        3.31        2.59      4.74 o 
  -1   1  31     1780.66     1869.27     22.51 o 
   1   1  31      142.88      214.97     12.76 o 
  -8   2  31      108.26       98.39     11.24 o 
  -6   2  31       40.11       40.26      9.38 o 
  -4   2  31       17.33        7.67      5.79 o 
  -2   2  31     1918.79     1878.53     22.63 o 
   0   2  31      116.61      147.79     12.19 o 
   2   2  31       40.42       33.14     13.54 o 
  -7   3  31     1863.25     1833.76     22.88 o 
  -5   3  31       19.45       29.28     13.80 o 
  -3   3  31        6.00       10.64     11.63 o 
  -1   3  31     1408.49     1559.95     23.55 o 
  -8   0  32      153.25      129.44     10.95 o 
  -6   0  32      487.90      419.06      8.56 o 
  -4   0  32     1996.17     1848.14     18.10 o 
  -2   0  32      226.53      245.94     12.19 o 
   0   0  32       73.79       17.87      9.08 o 
  -9   1  32       96.07       95.19      7.64 o 
  -7   1  32      644.34      608.68      9.82 o 
  -5   1  32      237.70      213.92      9.02 o 
  -3   1  32      134.56      133.91      7.51 o 
  -1   1  32       12.23       54.50     10.97 o 
   1   1  32     1114.23     1052.85     20.32 o 
  -8   2  32      173.61      144.32     10.68 o 
  -6   2  32       12.34       14.68     12.91 o 
  -4   2  32       16.15       20.04      6.74 o 
  -2   2  32        1.01       59.51     10.32 o 
   0   2  32      350.30      440.98     15.78 o 
  -5   3  32      701.34      649.48     17.15 o 
  -3   3  32      201.83      196.59     13.93 o 
  -7   1  33       11.06       31.67      8.97 o 
  -5   1  33      180.43      186.99      6.19 o 
  -3   1  33        2.25       52.22     10.19 o 
  -1   1  33      357.41      291.68     12.77 o 
  -6   2  33      572.13      582.60     10.26 o 
  -4   2  33      240.48      191.65      8.31 o 
  -2   2  33     1254.03     1171.14     20.45 o 
  -6   0  34      232.58      229.57     10.88 o 
  -4   0  34      124.32      115.72      9.36 o 
  -2   0  34      490.97      485.17     13.55 o 
  -7   1  34      541.63      504.58     10.43 o 
  -5   1  34      142.08      147.55      7.62 o 
  -3   1  34     2190.31     2205.14     24.60 o 
                                                 
